# Supplementary material for: Recent Duplication and Functional Divergence in Parasitic Nematode Levamisole-Sensitive Acetylcholine Receptors
Source: PLoS Negl Trop Dis. 2016 Jul 14;10(7):e0004826. doi: 10.1371/journal.pntd.0004826 (PMC4945070; doi:10.1371/journal.pntd.0004826)
Supplement: S1 File — Zip archive containing: unc-29 sequences.gb: Nucleotide sequences of unc-29 used to prepare Fig 1. The position of the four transmembrane regions of each sequence along with the region trimmed to produce the alignment used for the substitution rate analysis are annotated. paml unc-29 phylogeny.newick: Newick format file used for the substitution rate analysis. paml unc-29 alignment.phy: Phylip format file of the sequence alignment used for the substitution rate analysis. (ZIP) [file pntd.0004826.s007.zip]

Archive with 8 entries (5 files):
- S1_File/
- S1_File/paml unc-29 alignment.phy
- __MACOSX/
- __MACOSX/S1_File/
- __MACOSX/S1_File/._paml unc-29 alignment.phy
- S1_File/paml unc-29 phylogeny.newick
- __MACOSX/S1_File/._paml unc-29 phylogeny.newick
- S1_File/unc-29 sequences.gb
