# Supplementary material for: Recent Duplication and Functional Divergence in Parasitic Nematode Levamisole-Sensitive Acetylcholine Receptors
Source: PLoS Negl Trop Dis. 2016 Jul 14;10(7):e0004826. doi: 10.1371/journal.pntd.0004826 (PMC4945070; doi:10.1371/journal.pntd.0004826)
Supplement: S1 File — Zip archive containing: unc-29 sequences.gb: Nucleotide sequences of unc-29 used to prepare Fig 1. The position of the four transmembrane regions of each sequence along with the region trimmed to produce the alignment used for the substitution rate analysis are annotated. paml unc-29 phylogeny.newick: Newick format file used for the substitution rate analysis. paml unc-29 alignment.phy: Phylip format file of the sequence alignment used for the substitution rate analysis. (ZIP) [file pntd.0004826.s007.zip › S1_File/paml unc-29 alignment.phy]

 30 1386
Aca_unc_29_5   TCTGACGATGAGGAGCGTCTAATGATGGATGTGTTTCGAGGCTACAACTACCTGATTCAGCCAGTGAAGAACATAAGCGACACGCCGATTATAGTGAAAATCGCGCTGCAATTGGTGCTACTCATAAATGTGGACGAGAAAGATCAAGTCATGCACACGAATGTGTGGTTGACACTGAAGTGGCATGATTTCCAAATGCGCTGGGATCCAGTGAACTACGGAGAAATCAATCAGATTCGTGTCTCACCGGATAAAGTCTGGTTACCTGACATTGTCTTGTTTAACAATGCCGACGGAAACTACGAAGTATCATTTATGTGCAACGTGGTGATCAACAATCTTGGTGACATGTTATGGGTACCACCGGCCATTTACAAGAGCTCTTGTATTATTGATGTGGAGTTCTTCCCTTTTGATGAGCAAGTGTGCACACTGGTATTTGGATCATGGACTTACAATGAAAACGAGATCAAACTCGAGTTTGAGCAAGAATGGGTTGACCTGTCCGAATACTCGGCTTCCTCAATATGGGATGTGATGGATGCTCCAGCGTCACTTGTGAACAAACGAAGTAGAATTGAATTTCAAGTTAGGATACGGCGAAAAACCTTATTCTACACTGTGGTTCTCATTATTCCCACTGTGCTCATGGCCTTTTTAAGTATGGCTGTTTTCTTTTTGCCAACCGACTCAGGAGAGAAAATGACCTTGACCATCTCTGTGTTGCTGTCTATTGTCGTGTTTCTATTGTTAGTGTCGAAAATTCTGCCACCAACAAGCACTATTCCACTCATGGCAAAGTACCTTCTTCTAACCTTTGTGCTCAACGTCATCACTATACTGGTTACCGTAATCATCATCAACGTCTATTTTCGTGGACCAACCACACACCGTATGCCAGCATGGGTTCGACAAGTGTTCTTAGAATGGATGCCTCACGCAATGTGCATGCAGCGGCCGAAATCCTTGACAAGGAAGGCGATGGGCGCCGGTGTCACGCAACTGCCTGGAGTGGGGCAGTTCACGTTCAATCCATCTGCACATCATCCGTTCTGCCCAAGTGCTGATGAAAGAACATCGCCTAAAACGACATGTCACCCTGCCACTTCGGCCTTTTATCCACTATCTCAGGACGCGCTCAAAGCTATAGACGCCATTGAATATATTACGGATCATCTACGACAGGATGAAGAGTACAAAATGTATCGTGATGATTGGAAGTACGTTGCGATGATTATCGATCGATTGTTGCTCTACGTCTTTTTCGGCATCACAGTGGGTGGCACCTGTGGAATACTGTTCAGTGCGCCGTATGTATTCCAAGTGGTAAATCAACGCGAAGTACTGGACAAACTAATCAATCTCTACAAAACTGGCGGCGGCAAT
Ace_unc_29_5   TCCGACGATGAGGAGCGCCTGATGATGGATGTGTTTCGAGGGTACAACTACCTAATTCAGCCGGTGAAGAATATAAGTGATACACCGATTATAGTGAAAATTGCGCTGCAGTTGGTGCTGCTTATAAATGTGGACGAGAAAGATCAAGTTATGCACACGAATGTTTGGCTGACACTGAAATGGCATGATTTCCAAATGCGCTGGGATCCAGTGAACTACGGAGAAATCAATCAGATTCGTGTCTCTCCGGATAAAGTCTGGTTACCCGACATTGTGCTGTTCAACAACGCCGACGGCAACTACGAAGTGTCATTCATGTGCAATGTGGTGATCAACAATCTTGGTGACATGTTATGGGTACCGCCGGCAATTTACAAGAGCTCTTGTATTATTGATGTGGAGTTCTTTCCGTTCGATGAGCAAGTCTGTACACTGGTATTTGGATCATGGACCTACAATGAAAATGAGATCAAACTTGAGTTTGAACAAGAATGGGTTGATTTGTCTGAATACTCGGCTTCTTCCATATGGGATGTGATGGATGCACCAGCGTCACTAGTGAACAAGCGAAGTCGAATTGAATTCCAAGTCAGGATACGGCGGAAAACCCTGTTTTACACTGTCGTTCTCATTATTCCCACTGTGCTCATGGCCTTTCTTAGTATGGCAGTGTTCTTTTTGCCAACCGACTCAGGAGAGAAAATGACCCTGACCATCTCTGTGTTGCTGTCTATTGTCGTGTTTCTACTGCTAGTGTCGAAAATTCTGCCACCGACAAGCACTATTCCACTTATGGCAAAGTACCTCCTGCTGACCTTTGTGCTCAATGTTATTACAATCTTGGTTACTGTGATCATTATCAACGTCTACTTCCGCGGACCAACCACACACCGTATGCCGGCATGGGTTCGACAAGTGTTCCTAGAATGGATGCCTCGCGCAATGTGCATGCAGCGGCCGAAATCGTTGACGAGGAAAGCCATGAATGCCGGCGTTACGCAACTGCCCGGTGTGGGGCAGTTCACTTTCAATCCATCTGCACATCATCCATTTTGCCCAAGTGCAGACGAAAGGACTTCGCCCAAAACGACCTGTCATCCTGCCACTTCCGCCTTCTACCCACTCTCTCAGGATGCGCTCAGAGCCATAGACGCAATCGAGTACATTACGGATCATTTACGACAAGATGAGGAGTATAAAATGTACCGTGATGACTGGAAGTACGTGGCGATGATTATCGATCGATTGCTACTTTACGTCTTTTTCGGCATCACTGTCGGCGGTACATGTGGAATACTCTTCAGTGCTCCGTATGTGTTCCAAGTGGTAAATCAACGCGAAGTGCTCGACAAACTAATCAATCTCTACAAAACCGGCGGCAATCAT
Ode_unc_29_5   TCTGACGATGAAGAGCGACTTATGATGGACGTGTTCCGAGGCTACAACAACCTTATTCAGCCGGTGAAAAATATCAGTGACACGCCGATTATTGTGAAAATCGCGCTACAACTGGTGCTTCTTATAAATGTGGACGAAAAGGACCAGGTAATGCACACGAACGTTTGGTTGACACTGAAATGGCACGATTTTCAAATGCGTTGGGATCCGGTCAACTACGGAGAGATCAATCAGATTCGCGTTTCACCGGATAAAGTCTGGCTGCCCGATATTGTGCTGTTCAACAACGCTGATGGCAACTACGAGGTATCCTTCATGTGTAATGTCGTCATAAATAATCTTGGAGATATGCTCTGGGTACCACCGGCGATCTACAAAAGCTCCTGTATAATAGATGTAGAATTTTTTCCCTTCGACGAGCAAGTGTGTACCCTGGTGTTTGGATCTTGGACATACAATGAAAACGAGATCAAACTTGAGTTCGAGCAAGAATGGGTGGACCTATCTGAGTATTCCGCATCTTCCATCTGGGACGTGATGGACGCACCAGCGTCGCTGGTCAACAAGCGAAGCCGAATTGAGTTTCAAGTTAGGATACGGAGGAAAACCTTGTTCTACACTGTGGTGCTCATTATACCTACCGTGCTGATGGCTTTTCTCAGTATGGCCGTATTCTTCTTACCAACAGATTCAGGGGAGAAAATGACGCTGACCATCTCCGTTTTGTTGTCCATTGTTGTGTTTTTGCTGCTTGTATCGAAGATTCTTCCGCCTACGAGTACTATTCCGCTCATGGCAAAGTACCTCCTCCTAACATTTGTGCTCAACGTGATCACAATTCTCGTTACCGTAATCATCATTAATGTGTATTTCCGAGGACCGACCACCCACAACATGCCAAAATGGGTTCGACAAGTGTTCCTAGAGTGGATGCCGCGGGCGATGTGTATGCAGAGGCCGAAGTCCTACTCCAGGAAGGCTGTACACCACAGTACCGCACAGCTACCCGGCTTGGGGCAATTCACGCTGAATCCGTCTGCGCACCACCCATTTTGTCCGAGTGCTGACGAGGCCGCCTCACCGAAGACGACATGTCATCCAGAAACCAACGCATTCTACCCGTTATCACAGGATGCCCTCAGAGCTATAGATGCCATAGAATACATCACGGATCATTTGCGTCAAGATGATGAATATAAAATGTACCGCGACGACTGGAAATACGTGGCGATGATTATCGATCGACTGCTGCTGTATGTCTTTTTCGGTATCACCGTCGGAGGGACTTGTGGTATACTGTTCAGCGCACCTTCTGTATTTCAAGTGGTAGATCAACGTGAAGTGCTCGACAAGCTGATCAATCTATACAAGACCGGCGGTAGTCGC
Aca_unc_29_6   TCTGACGATGAAGAACGTCTTATGGTAGATGTGTTTCGTGGATACAACTCGCTGATACAGCCTGTGAAGAACATCACCGAAACGCCGATCATCGTCAAGATAGCTCTACAATTAGTGTTGCTTATTAATGTGGACGAAAAGGATCAGGTGATGCACACGAACGTCTGGCTGACATTGAAATGGCACGATTTCCAAATGCGCTGGAATCCGGTGAACTACGGTGAAATTCGGGAGATGCGGGTCTCTCCGGATAAAGTCTGGCTGCCGGATATCGTCCTATTCAATAATGCAGATGGTAATTATGAGGTGTCGTTCATGTGCAACGTGGTAATAAACCACCTTGGCGATATGCTCTGGGTGCCGCCGGCGATCTACAAAAGCTCCTGTATTATCGATGTGGAGTTCTTTCCGTTCGACGAGCAAGTGTGCACTCTGGTATTTGGGTCATGGACGTACAACGAGAACGAAATCAAACTCGAGTTTGATCAAGAATGGGTGGATCTATCCGAGTATGCGCCATCGTCTATTTGGGATGTGATGGACGCACCTGCATCGCTAGTAAATAAACGAAGTCGAATTGAATTTCAAGTTAGAATACGTCGAAAAACGTTATTCTACACTGTGGTCCTCATCATACCTACCGTCCTCATGGCATTTTTAAGCATGGCTGTATTCTTTCTGCCAACTGACTCAGGAGAAAAGATGACGCTGACCATTTCCGTCTTGTTGTCTATTGTCGTCTTTTTACTGCTTGTTTCAAAGATCCTTCCGCCTACAAGTACTATTCCACTTATGGCAAAGTACCTTCTCTTAACCTTTGTGCTCAACGTCATCACTATTCTGGTTACTGTAATCATCATCAATGTATATTTTCGTGGGCCTACAACACATCGTATGCCGGCTTGGGTTAGAAAACTATTTTTGGAGTGGATGCCTTGTGTGATGTGTATGCAACGACCGAAATCTGCTTCGCGGAAGTTGTTGAAAAGGGGCGTGGCTCAACTGCCAGGCTTGGGACAGTTTACGTTTAACCCGGCGACCCACCATCCCTTTTGTCCTAGTGCAGATGATAGGGCTTCCATGAAAGTAGAAAGAGATCCTGCGACGGCGGCATATTATCCATTGTCACCAGATGCCTTGAGGGCAATAGATGCCATTGAATACATTACGGATCACTTGAAACAGGATGAGGAATATAAAATGTACCGCGACGACTGGAAATACGTGGCGATGATTATCGATCGATTGTTGCTCTACGTATTTTTCGGTATCACCGTTGGTGGCACGTGCGGCATACTTTTTAGTGCTCCGTACGTCTTCCAAGGTGTAAATCAAAGAGAAGTGCTGCAACGGCTTATCGAATTGTATAAGAGTGGAGGTAGCCGA
Ace_unc_29_6   TCCGACGATGAAGAACGCCTTATGGTGGATGTGTTTCGTGGGTATAACTCCCTGATACAGCCTGTGAAAAACATCACCGAGACGCCGATCATCGTCAAAATAGCTCTGCAATTAGTATTGCTTATTAATGTGGACGAAAAAGACCAGGTGATGCATACGAACGTCTGGTTGACATTGAAGTGGCACGATTTTCAAATGCGCTGGAATCCGGTGAACTATGGCGAGATCCGAGAGATGCGGGTGTCGCCGGATAAAGTTTGGCTGCCGGATATTGTTCTGTTCAATAATGCAGATGGCAACTATGAGGTGTCATTCATGTGCAACGTCGTAATAAACCACCTCGGTGATATGCTATGGGTGCCTCCGGCGATTTACAAAAGCTCCTGCATTATTGATGTGGAGTTCTTTCCCTTCGATGAACAAGTGTGCACATTGGTGTTCGGGTCGTGGACATACAACGAAAACGAAATCAAACTCGAGTTCGATCAAGAATGGGTGGATCTATCCGAGTATGCGCCATCGTCTATTTGGGATGTGATGGACGCACCTGCATCGTTGGTAAATAAACGAAGTCGAATAGAGTTTCAAGTCAGAATACGGCGGAAAACATTGTTTTACACTGTGGTGCTCATTATACCTACTGTGCTTATGGCATTTTTAAGTATGGCTGTATTCTTTCTGCCAACCGACTCAGGGGAGAAGATGACGTTGACAATTTCCGTTCTATTGTCCATTGTCGTCTTTTTACTGCTTGTCTCAAAGATTCTACCACCAACAAGCACTATTCCACTTATGGCAAAGTACCTTCTCTTAACGTTTGTGCTCAACGTCATTACCATTTTGGTTACCGTAATCATCATCAATGTCTATTTTCGTGGACCGACAACCCATCGTATGCCGGCGTGGGTCAGAAAACTGTTCTTAGAGTGGATGCCTTGCGTGATGTGTATGCAACGACCGAAATCTGCTTCGCGGAAGTTGTTGAAAAGGGGCGTGGCTCAACTGCCAGGGTTGGGACAGTTCACGTTTAACCCAGCTACCCATCATCCCTTTTGTCCTAGTGCTGATGACAGGGCTTCTATGAAAGTGGAGAGGGATCCTGCGACGGCGGCATACTATCCACTGTCACCAGATGCTCTGAGAGCAATAGATGCTATTGAATACATTACGGATCACTTGAAACAGGATGAGGAGTACAAAATGTACCGAGATGACTGGAAATACGTGGCGATGATTATCGATCGATTGCTGCTTTACGTCTTTTTCGGCATCACTGTTGGTGGCACGTGCGGCATACTTTTCAGTGCCCCGTACGTTTTCCAAGGTGTAAATCAGAGAGAGGTGCTGCAACGGCTTATCGAGTTGTACAAGAGTGGAGGAAGTCGG
Ode_unc_29_6   TCTGACGATGAGGAACGCCTCATGGTGGACGTATTTCGGGGGTACAATTCTCTGATCCAGCCCGTGAAGAATATCTCGGAGATACCGATCATTGTCAAGATGGCCCTACAGCTGGTGCTCTTAATCAATGTTGACGAGAAAGACCAAGTGATGCACACCAACGTTTGGCTGACACTGAAATGGCACGATTTTCAAATGCGTTGGAATCCAGTGAGCTATGGCGAAATTCGAGAGATGCGAGTAGCACCGGACAAAGTTTGGCTACCAGACATTGTTTTGTTCAACAACGCTGATGGCAACTATGAGGTGTCGTTTATGTGCAACGTCGTGATCAACTATCTTGGGGATATGCTCTGGGTGCCTCCAGCCATTTATAAGAGCTCCTGTATCATTGACGTGGAGTTCTTCCCATTTGACGAGCAGGTGTGCACGTTGGTATTTGGATCATGGACGTATAATGAGAATGAGATCAAACTCGAGTTCGAGCAAGAATGGGTAGACCTATCTGAATATGCTCCTTCCTCAATATGGGATGTGATCGATGCGCCTGCTTCACTGGTAAATAAACGTAGCCGGATTGAATTCCAGTTTAGAATACGGCGGAAAACCTTGTTCTACACTGTGGTTCTGATTATTCCAACAGTGCTCATGGCTTTTCTAAGTATGGCCGTATTTTTCTTGCCGACGGATTCAGGAGAGAAAATGACGTTGACAATTTCCGTTCTGTTGTCTATTGTTGTGTTCCTGTTGCTTGTATCGAAAATCCTGCCGCCCACGAGCACCATTCCTCTTATGGCAAAGTACCTTCTGCTAACATTTGTGCTCAACGTCATTACAATTCTGGTTACCGTAATCATCATCAACGTCTACTTCCGCGGACCCACTACTCACCGTATGCCCGCTTGGGTACGCACACTCTTCCTTGAGTGGATGCCCTGCGTGATGTGTATGCAACGGCCAAAATCAGCCTCTCGGAAACTGGCACCAAGAGGCGTGGCTCAGCTGCCAGGACTGGGCCAGTTCACCTTCAATCCAGCCACTCATCATCCGTTCTGTCCAAGTGCAGATGATAGAGCCTCAGCAAAGGTGGTTCGGGATCCAGTGACGGCAGCGTTCTATCCGCTGTCCCCAGATGCCCTAAAAGCAATCGATGCAATCGAATACATCACCGATCACCTCAAACAAGATGAAGAGTTCAAAATGTATCGTGATGACTGGAAATACGTTGCGATGATTATCGATCGGCTGTTGCTCTACGTCTTTTTCGGCATTACGGTTGGAGGCACGTGCGGCATACTTTTCAGTGCACCTCACATATTCCAAGGCGTGGATCAACGAGAAGTGTTGCGTAGACTTATTGAATTGTACAAGAGTGGAGGAAATCAA
Hco_unc_29_4   TCTGAAGATGAAGAGCGTCTTATGGTGGACATCTTTCGTGGCTATAACTCACTTATTCAGCCCATTCGAAATGTCACAACCATGCCAATCATCGTGAAAATTGCTCTACAACTTGTTCTACTTATCAATGTCGATGAGAAGGATCAAGTGATGCATACAAACGTGTGGTTGACATTGAAATGGCATGATTTTCAAATGCGTTGGAATCCTGTGAATTACGGCGAGATTAAAGAGATGCGAGTAGCACCAGATAAAGTCTGGTTACCTGATATCGTCTTGTTCAATAATGCTGATGGTAACTACGAGGTATCATTCATGTGTAATGTTGTTATAAATTATCATGGCGACATGCTCTGGGTTCCGCCAGCCATTTACAAAAGCTCCTGTATCATCGACGTGGAATTTTTCCCGTTCGACGAGCAGGTGTGCACGTTGGTGTTCGGATCGTGGACGTACAACGAAAACGAAATCAAGCTTGAGTTTGAACAAGAGTGGGTGGATCTGTCTGAGTACGCACCGTCTTCCATCTGGGATTTGATGGATGCACCGGCATCGTTGGTGAACAAACGGAGTCGAATAGAATTCCAAGTGAGAATCAGACGCAAGACGCTCTTCTACACTATCGTATTGATCATTCCCACTGTATTGATGGCGTTTCTGAGTATGGCTGTATTCTTTCTTCCAACTGATTCAGGTGAGAAAATGACGCTTACCATTTCTGTGCTGCTGTCAATCGTCGTCTTCCTGTTGCTCGTGTCAAAAATTCTACCACCAACAAGTACAATCCCATTGATGGCCAAGTACCTTCTGCTCACATTTGTGCTCAACGTAATCACAATTCTGGTGACGGTAATCATTATCAATGTATACTTCCGTAGTCCTACAACTCATCGAATGCCCGCTTGGGTACGAACCCTTTTTCTGGAGTGGATGCCATGTATTATGTGTATGCAACGACCAAAATCCGCCTCACGAAAGCTCATGAAACGGGGAGTGGCTCAGTTACCCGGCATTGGACAGTTCACCTTCAATCCAGCCTCTCATCATCCGTTCTGTCCCAGTGCTGATGACAGGACCTCAACGAGAACGCTTCGCGATCCTGCTACGTCGGTGTTTCATCCACTGACACCTGATGCTCTATTAGCCATAGATGCCATCGAATACATTACAGATCACCTGAAGAAAGATGAGGAGTACAAAATGTATCGTGACGATTGGAAGTATGTAGCAATGATTATTGATCGATTACTACTGTATGTATTCTTCGGGATTACTGTAGGAGGTACATGTGGAATATTATTCAGTGCACCATATGTATTCCAAGGAGTAAATCAGCGTGAAGTACTTCAGAGACTCATCGAACTGTATAAGACACGAGGCAGTAGC
Tci_unc_29_4   TCCGAAGATGAGGAACGTCTTATGGTGGATGTTTTCCGTGGCTATAATTCACTCATTCAACCCATCAGGAACATCACCACAATGCCAATCATTGTAAAAGTCGCACTACAACTTGTTCTACTCATTAATGTTGATGAAAAAGATCAAGTGATGCACACGAATGTCTGGTTGACACTGAAGTGGCACGACTTTCAAATGAGATGGAATCCAGTTAATTATGGCGAAATAAAAGAGATGCGGGTGGCACCAGATAAAGTGTGGTTGCCCGATATCGTCCTGTTCAATAATGCCGATGGTAATTATGAGGTGTCGTTCATGTGTAATGTCGTTATAAACTATCATGGAGATATGTTATGGGTACCGCCGGCCATTTACAAAAGTTCATGCATCATTGACGTGGAATTTTTCCCTTTCGACGAGCAAGTATGCACGTTGGTGTTCGGATCGTGGACGTACAACGAAAGCGAGATCAAACTCGAGTTCGAACAAGAATGGGTGGATCTGTCCGAATACGCGCCGTCTTCTATTTGGGATTTGATGGATGCGCCGGCGTCGTTGGTGAACAAACGTAGTCGGATTGAATTTCAAGTGAGAATCAGGCGTAAAACGCTGTTCTACACCATCGTTTTGATCATTCCCACCGTACTGATGGCGTTTTTGAGTATGGCCGTGTTTTTCCTGCCAACTGACTCAGGCGAGAAAATGACGCTTACCATTTCTGTGTTGCTTTCAATCGTCGTCTTCCTCCTCCTCGTATCCAAAATCCTGCCTCCTACGAGTACCATCCCACTGATGGCGAAGTACCTCTTGCTAACGTTCGTGCTCAACGTGATCACAATACTGGTGACAGTTATCATTATCAATGTCTACTTCCGTAGTCCAACAACACATCGAATGCCGGCATGGGTACGCACACTGTTCCTAGAGTGGATGCCATGCGTGATGTGTATGCAACGGCCCAAATCCGCTTCTCGGAAGCTCATGAAGCGAGGAGTCGCCCAACTGCCTGGCATCGGGCAGTTCACCTTCAATCCAGCTACTCATCATCCGTTTTGCCCTAGCGCTGACGAAAGAACTACAACTAAAGCGCTTCGCGATCCTGTCACATCGGTGTTTCATCCTCTAACACCTGACGCCCTATTGGCAATTGATGCCATTGAGTACATCACAGATCATCTCAAAAAAGTCGAGGAGTACAAAATGTATCGAGATGACTGGAAGTACGTGGCCATGATCATTGATCGATTGCTACTGTACGTATTCTTTGGGATTACTGTGGGCGGTACTTGTGGCATACTGTTCAGTGCACCGTATGTTTTCCAAGGCGTAAACCAACGCGAAGTGCTTCAGAGACTCATCGAGCTGTACAAGACAAGAGGCAGTAGC
Tco_unc_29_4   TCGGAAGATGAGGAACGTCTCATGGTGGATGTCTTCCGTGGCTACAATTCACTCATTCAGCCGGTCAGAAATCTCACCACAATGCCAATCATTGTGAAAGTCGCTCTACAACTCGTGCTTCTTATCAATGTTGATGAAAAGGATCAAGTGATGCACACCAACGTTTGGCTGACATTGAAGTGGCACGATTTCCAAATGCGGTGGAATCCGGTGAGTTACGGTGAGATCAAGGAGATGCGAGTAGCACCGGATAAAGTATGGTTACCTGATATTGTCTTGTTTAACAACGCAGATGGTAATTATGAGGTATCGTTTATGTGTAATGTGGTCATAAACCATCATGGCGATATGCTTTGGGTACCTCCGGCCATCTACAAAAGTTCCTGCATCATCGACGTGGAATTTTTCCCATTCGACGAGCAGGTGTGTACGTTGGTGTTTGGTTCATGGACATACAATGAAAGCGAGATAAAGCTCGAATTTGAGCAGGAATGGGTGGATCTGTCCGAGTATGCGCCATCTTCTATTTGGGATTTGATGGATGCACCGGCATCATTGGTGAACAAACGTAGTCGTATCGAATTTCAAGTGAGAATCAGGCGGAAGACATTGTTCTACACGATCGTCCTGATCATTCCCACAGTTCTGATGGCGTTCCTTAGCATGGCCGTATTTTTCTTACCGACTGACTCAGGGGAGAAAATGACACTGACAATCTCCGTCCTTCTGTCTATTGTCGTCTTCCTGTTGCTCGTATCTAAAATTCTCCCACCCACAAGCACTATTCCTCTGATGGCGAAGTACCTTCTGCTCACATTCGTGCTCAATGTGATCACCATTCTGGTAACAGTTATCATCATTAATGTGTATTTCCGTAGTCCAACAACCCATCGTATGCCGGCATGGGTACGTGTCCTATTTCTTGAGTGGATGCCATGCGTGATGTGTATGCAACGGCCAAAATCCGCTTCTCGGAAACTTATGAAAAGAGGAGTGGCCCAACTACCCGGTATCGGACAATTCACCTTCAATCCAGCCACACATCATCCGTTCTGTCCTAGTGCTGATGCCAGGGCAACAACGAAGGCCCTCCGAGACCCTGCAACGTCGATCTTTCATCCATTGACACCTGATGCTTTATTAGCTATAGATGCCATCGAGTACATTACGGATCATCTCAAGAAGGTCGAGGAATACAAAATGTATCGAGACGACTGGAAGTACGTGGCCATGATTATCGATCGATTATTACTGTATGTGTTCTTTGGTATTACTGTAGGTGGCACATGTGGTATATTGTTCAGTGCACCGTATGTTTTCCAAGGTGTGAATCAACGAGAAGTACTTCAAAGACTCATCGAATTGTACAAGACAGGAGGCAGTATC
Hco_unc_29_1   TCCGACGATGAAGAACGCCTCATGATGGACGTGTTTCGCGGTTACAATTCTCTAATTCAGCCGGTAAAAAACATTAGTGACACTCCGATTATCGTGAAAATCGCACTGCAACTTGTTCTACTTATCAATGTGGATGAAAAAGATCAAGTAATGCATACAAACGTGTGGTTAACACTGAAATGGCACGATTTTCAAATGCGTTGGAACCCAGTGAAATATGGAGAAATCCGACAGATTCGAGTCCAACCGGACAAAGTATGGCTACCTGATATCGTCCTTTTCAACAACGCTGATGGTAATTACGAGGTATCATTCATGTGCAATGTGGTCATAAATCATCTGGGCGATATGCTGTGGGTACCGCCGGCAATCTACAAGAGCTCATGCATCATAGATGTGGAGTTTTTCCCGTTCGACGAACAAGTGTGTACGTTGGTGTTTGGATCATGGACGTACAACGAAAACGAAATAAAACTGGAGTTCGAACAAGAATGGGTAGATCTGTCAGAATATGCACCGTCTTCTATATGGGATGTAATGGACGCTCCTGCATCACTAGTTAATAAACGGAGTCGAATTGAATTCCAAGTGAGAATAAGGAGGAAAACACTCTTCTATACTGTCGTGCTCATTATCCCTACTGTGCTAATGGCTTTTCTCAGTATGGCAGTGTTCTTTCTTCCAACAGATTCCGGCGAAAAAATGACATTAACGATTTCCGTGCTTCTTTCTATTGTCGTCTTTCTGCTACTGGTTTCCAAGATCCTCCCGCCAACAAGCACCATACCACTGATGGCAAAGTATCTTCTGCTCACATTCGTGCTCAACGTCATCACTATTCTAGTTACTGTGATCATAATTAATGTCTATTTTCGTGGTCCAACCACACATCGAATGCCGAAATGGGTACGAAAGCTATTTCTCGAGTGGATGCCTCATGCAATGTGCATGCAACGACCGAAATCCCAAGTGAGAAAACCGATACCGCCTGAAATCACTCAATTACCCGGTTTGGGACGTTTCACCATCAACCCGGCCGAGCATCATCCATTCTGTCCAAGTGCTGACGAAAAGGCATCACCTAAGACGACACGAGATCCTCAATTGTCATCATACTATCCTCTGTCTGCCGATGCCCTTCGAGCCATTGACGCCATTGACTACATCACGGAACATCTCAAACACGACGAGGAACATAAAATGTATCGAGACGACTGGAAATATGTGGCAATGATTATTGATCGATTATTACTGTATGTCTTCTTCGGCATTACCGTTGGCGGTACATGTGGTATACTGTTCAGTGCACCGTATGTGTTCCAAGGTGTCAATCAACGTGCCGTGCTGGACCGGCTGATCGATCTGTACAAAAGTGGCGGAAATCGT
Tci_unc_29_1   TCCGATGACGAAGAGCGTCTTATGATGGACGTTTTTCGCGGCTACAATTCACTTATACAGCCGGTGAAGGATATCAGCGACACTCCAATCATCGTAAAAATCGCACTGCAACTTGTATTGCTTATTAATGTTGACGAAAAGGATCAAGTAATGCACACAAACGTGTGGTTAACATTGAAATGGCACGATTTTCAAATGCGTTGGAATCCTGTGAAATACGGCGAAATTCGACAAATTCGAGTGCAACCGGATAAAGTGTGGCTTCCTGACATCGTCCTATTTAACAACGCTGATGGGAACTACGAAGTATCGTTCATGTGCAATGTTGTTATAAATCATCTGGGTGACATGCTATGGGTACCACCTGCAATCTACAAGAGTTCATGCATCATTGATGTGGAATTTTTCCCGTTCGATGAGCAGGTGTGCACGTTAGTGTTTGGATCGTGGACATACAATGAGAATGAGATCAAACTGGAATTCGAACAAGAATGGGTAGATTTGTCCGAATACGCACCATCTTCTATTTGGGATGTGATGGATGCTCCCGCCTCGTTGGTGAACAAACGGAGCCGGATCGAATTCCAAGTGAGAATAAGGAGAAAAACGCTTTTCTACACTGTTGTACTCATTATTCCCACAGTGCTGATGGCTTTTCTCAGTATGGCAGTGTTCTTTCTACCAACAGACTCCGGTGAAAAGATGACGCTAACAATCTCCGTGCTGCTTTCCATCGTCGTTTTCCTGCTGCTGGTCTCAAAAATTCTTCCACCGACGAGCACAATACCACTTATGGCAAAGTATCTCCTGCTCACGTTCGTGCTCAACGTCATCACCATCCTGGTGACCGTAATCATTATCAATGTCTACTTTCGTGGGCCAACCACACATCGTATGCCCAAGTGGGTGCGTAAGCTGTTCCTTGAGTGGATGCCCCATGCGATGTGTATGCAACGACCGAAATCCCAAGTAAGGAAACCAATTCACCCTGAGGTCCACCAACTACCCGGTCTGGGTCACTTCACCATAAATCCGGCTGCACATCACCCTTTCTGTCCAAGTGCTGATGAAAAGGCATCGCCGAAAACTACACGAGACCCTCTTCTGCTGTCATACTATCCCCTATCTGCCGATGCCCTTCAAGCAATCGACGCTATCGACTACATCACCGATCATCTGAAACACGAAGAGGAACATAAAATGTACCGTGACGACTGGAAGTACGTGGCGATGATAATTGATCGATTGCTGCTGTACGTCTTCTTCGGCATCACCGTTGGTGGCACGTGTGGAATACTTTTTAGTGCACCATATGTATTCCAAGGTGTCAATCAACGTGCAGTACTGGATCGGCTTATTGACCTGTATAAGAGTGGTGGAAATCGT
Tco_unc_29_1   TCTGATGACGAAGAACGCCTTATGATGGATGTTTTTCGTGGCTACAATTCTTTGATTCAACCAGTGAAAAACATCAGCGACACTCCAATCATCGTAAAGATAGCACTTCAGCTCGTTCTGCTCATTAATGTGGACGAAAAGGATCAAGTGATGCATACAAACGTATGGTTAACACTGAAATGGCACGATTTTCAAATGCGTTGGAATCCGGTGAAATACGGGGAAATTCGACAAATTCGAGTGCAACCTGACAAAGTATGGCTGCCCGATATCGTCCTCTTTAACAACGCCGACGGCAACTACGAAGTATCATTCATGTGTAATGTAGTTATAAATCATCTTGGCGAAATGTTATGGGTACCACCGGCAATTTACAAAAGCTCATGTATAATAGATGTGGAATTCTTCCCATTTGACGAACAAGTATGTACGTTGGTGTTTGGATCGTGGACGTACAATGAGAACGAGATTAAACTTGAATTCGAAAAAGAATGGGTGGATCTGTCCGAATATGCACCCTCTTCGATTTGGGATGTAATGGACGCCCCTGCATCGTTGGTGAACAAACGGAGTCGGATTGAATTCCAAGTAAGAATCAGGAGAAAAACCCTTTTCTACACAGTTGTGCTCATCATTCCTACTGTACTGATGGCTTTTCTAAGCATGGCCGTATTCTTCCTGCCAACTGATTCTGGTGAGAAAATGACGCTCACGATCTCGGTACTGCTTTCCATCGTGGTTTTCCTGCTACTGGTCTCGAAAATTCTCCCACCAACAAGTACTATACCGCTGATGGCAAAATACCTCCTGCTCACATTCGTACTCAACGTGATAACCATTCTGGTCACCGTAATCATCATAAACGTCTATTTTCGTGGACCCACAACACATCGTATGCCAAAATGGGTTCGTAAGCTATTTCTCGAGTGGATGCCACATGCTATGTGCATGCAACGACCGAAATCACAAGTCAGAAAAGCGATTAAACCTGAGATCCATCAGCTACCCGGCCTGGGTCATTTCACCATCAATCCTGCTGCACATCACCCATTTTGTCCGAGTGCTGACGAAAAAGCATCACCAAAAACTACAAGAGATCCTCACTTGTCATCATACTATCCTTTGTCTGCTGATGCTCTTCGTGCTATCGACGCTATTGATTATATCACTGATCATCTGAAACATGAAGAAGAGCATAAGATGTATCGCGATGACTGGAAGTACGTGGCCATGATCATCGATCGTCTGCTTCTGTACGTTTTCTTCGGTATCACCGTTGGTGGCACATGTGGAATACTATTCAGTGCACCATATGTGTTTCAAGGTGTCAACCAACGTGCAGTACTCGATCGACTCATCGAACTGTATAAGAGTGGCGGTAATCGT
Hco_unc_29_3   TCGGACGATGAGGAACGTCTTATGGTGGATGTGTTCCGTGGTTACAACTCACTCATTCAACCAACCAGAAATACCAGCGATATGCCAATCATCGTGAAGGTCGCATTGCAACTTGTCTTACTTATAAACGTGGATGAGAAGAACCAGGTGATGCATACGAATGTGTGGCTAACATTGAAATGGCACGACTTTCAAATGCGTTGGAATCCAGTGGACTATGGTGAGATTAGAGAGATACGAGTTAGCCCGGATAAAGTCTGGTTACCCGATATCGTCCTTTTCAATAATGCTGACGGTAATTATGAAGTGTCATTCATGTGCAATGTTGTCATAAACAACCATGGTGACATGCTGTGGGTACCACCGGCGATCTACAAAAGCTCATGTATTATCGACGTCGAGTTCTTCCCATTCGATGAGCAGGTGTGCACATTGGTGTTCGGATCGTGGACGTACAATGAGAAAGAGATCAAATTGGAGTTCGAACAAGAGTGGGTGGATCTGTCGGAATACGCGCCGTCTTCTATCTGGGATGTGATGGACGCGCCTGCATCGTTGGTTAACAAACGGAGTCGAATCGAATTCCAAGTACGAATCAGGCGGAAGACTTTATTCTACACCACTGTGTTAATTATTCCCACGGTACTGATGACGTTTATAAGTATGACGGTGTTTTTTCTTCCAACTGACTCAGGAGAAAGAATGACGTTGACAACGTACGTGCTACTTTCCATAGTCGTCTTTCTGCTCCTTGTATCAAAAATCCTTCCACCGACAAGTACTATTCCGCTGATGGCAAAATATCTTCTACTGACGTTCGTTCTCAACGTGATCACCATCTTAGTCACAGTAATTATTATCAATGTCTATTTTCGTAGTCCAACCACTCATCGAATGCCTCAGTGGGTACGAACATTGTTCCTTGAGTGGATGCCTTTCATGATGTGCATGCAACGGCCGAGATCTACGTCTCGTAAGCTGATGAAGAAAGATGTAGCTCAACTACCTGGAGTTGGACAATTCGTCCTTAAAAAAGCAAAACATCATCCACATTGCCCAAGCGCTGATTCGAGGGCAGCTTTGAAGCTGCCTTCAGATCCCACTACTGCCCGCTTCCACCCATTATCACCTGACGCACTTTCCGCACTAGATGCCATCGAATACATTACAGATCATGTGAAGCACGACGAGGAACATAAGACGCATCGAGATGAATGGAAGTATGTTGCTATGATTATCGATCGCCTACTACTTTGTGTATTCTTTGGTATTACCGTAGGAGGCACGTGTGGGATTCTATTCAGCGCACCTTATGTTTTTCAAGGAGTGGATCAACGGAAAGTACTTCAAAAGCTCATCGATTTGTACAAATCTGGAGATAACAGT
Tci_unc_29_3   TCCGACGACGAGGAACGTCTTATGGTGGACGTGTTCCGTGGTTACAACTCACTCATCCAACCCATCAGAAACGCCAGCGACATGCCAATCATCGTGAAGGTTGCACTGCAGCTTGTCTTACTTATAAACGTAGACGAGAAGAATCAGGTGATGCATACGAATGTGTGGCTGACGTTGAAGTGGCACGATTTTCAAATGCGGTGGAATCCAGTGGACTACGGTGAGATTAGAGAAATACGAGTTACACCGGATAAAGTCTGGTTACCAGATATCGTACTTTTTAATAATGCCGATGGTAATTACGAGGTGTCGTTCATGTGTAATGTTGTCATAAACTACCATGGTGACATGCTATGGGTACCGCCGGCAATTTACAAAAGCTCATGCATCATCGATGTTGAGTTCTTTCCGTTCGATGAGCAGGTGTGCACATTGGTGTTTGGTTCGTGGACTTATAACGAGAACGAAATCAAACTTGAGTTCGAGCAAGAATGGGTGGATCTGTCCGAGTACGCGCCGTCTTCCATTTGGGATGTGATGGACGCTCCTGCATCGTTGGTGAATAAGAGAAGCCGAATTGAATTCCAAGTAAGAATCAGAAGGAAAACGCTGTTTTATACCACTGTCCTCATTATTCCTACCGTGCTTATGACGTTTCTGAGTATGACGGTGTTTTTCCTTCCAACTGACTCAGGTGAGAAAATGACTTTAACAACTTACGTATTGCTTTCAATCGTCGTCTTTCTGCTCCTCGTTTCGAAAATCCTTCCACCGACGAGTACTATCCCGCTGATGGCAAAATATCTTCTGCTCACGTTTGTACTCAATGTGATCACGATCTTGGTTACGGTCATTATCATCAATGTGTATTTCCGTAGTCCAACAACGCATCGAATGCCGTCATGGGTGCGTGTCCTTTTTCTACAGTGGATGCCACTCATGATGTGTCTGCAACGACCGAAATCTGTTTTCCGAAATTTATTGAAAACGGAGGTGGCTCAACTGCCCGGGGTGGGACAGTTCACAGTCAAGACGGCGAAACACCACCCTTTCTGTCCTAGCGCTGACAGCAGGGCCGCAATGAAAGTGCCTAAAGACCCTACAACTGCGCCCTATCACCCGCTATCACCAGACGCACTCTCTGCAATTGATGCCATTGAATATATCACGGATCATCTTAAACAAGATGAAGAACACAAGCGGTACCGCGATGATTGGAAGTACGTCGCCATGATCATCGATCGGCTACTGCTGTACGTATTCTTTGGTATTACTGTTGGAGGCACATGTGGAATATTATTTAGCGCACCGTATGTCTTCCAAGGAGTCAATCAGCGAGAAGTTCTTCAGAAGCTCATCGATTTGTACAAAGCAGGAGACAGCAAG
Cbr_unc_29     TCGGATGATGAAGAAAGATTGATGGTAGACGTTTTTCGAGGTTACAATTCACTCATTCAGCCAGTCCGAAACTCCTCTGAACTACCGCTAATCGTCAAAATGGCTCTACAACTTGTACTGCTCATCAATGTGGACGAGAAAGATCAAGTTATGCACACAAACGTCTGGCTCACTTTGCAATGGCACGATTTTCAAATGAAGTGGAATCCAGTGAATTATGGAGAAATCAAACAGATTCGAGTTTCTCCCGATAAAGTCTGGCTGCCAGATATTGTACTTTTCAATAATGCCGATGGAAATTACGAAGTGTCGTTTATGTGTAATGTGGTTATAAATCATAAAGGAGACATGCTGTGGGTACCACCAGCTATTTACAAAAGCAGTTGCATTATTGATGTGGAGTTTTTCCCATTCGATGAACAAGTTTGCACTCTGGTATTCGGAAGTTGGACGTATAACGAAAACGAAATCAAGCTGGAATTTGTTCAAGAGTTAGTAGATGTATCTGAATACTCAGCCAGTTCTATCTGGGATGTAATAGACGTCCCTGCTTCGTTGGTCAATAAGAGATCTCGAATTGAATTTCAAGTCAGAATTCGAAGAAAAACGCTTTTCTATACAGTTGTACTTATTATCCCAACTGTTTTGATGGCTTTCTTGAGTATGGCTGTATTCTTTTTGCCAACAGATTCAGGAGAAAAAATCACATTGACCATTTCTGTTCTTCTTTCGATTGTGGTTTTCTTACTTTTGGTCTCGAAGATTCTTCCTCCAACTTCTACCATCCCTTTAATGGCTAAATATCTTCTTCTAACATTTGTACTCAACGTCATCACTATTTTGGTTACCGTGATTATAATCAACGTCTACTTCCGTGGACCTAGAACACATAGAATGCCTCATTGGGTCCGGGTCGTATTCTTACAGTACCTCCCAAAACTAGTGTGCATGAAAAGACCAAAGTCAGCATCGGAAAGAAGCGCACGTTCTGGAATGGCTCAGCTGCCGGGAGTGGGTCAATTCACTTTGAGTCCCTCCGCCCATCATCCTCTGTGTCCATCAGCAGACGATCGAGCGACGATTCGGAACACTACACTCAATGAGACATCTGCATATTATCCATTGAGTACGGATGCTCTAAGGGCAATCGATGCAATTGAATATATAACAGAACATTTGAAAAGAGATGAACAACATAAATCATTCCGAGATGACTGGAAATACGTGGCAATGATCATTGACCGACTTCTTCTCTATGTCTTTTTTGGAATCACAGTTGGTGGTACTTGTGGAATTCTCTTCTCAGCACCACACGTTTTCCAAAGAATCGATCAGCAGGAAATGTTGGATCGACTCAAGGAAAAGTATGATACTGCTTCGAATATA
Cre_unc_29     TCAGATGATGAGGAAAGACTAATGGTAGATGTATTCAGAGGATATAATTCTCTTATTCAGCCGGTTCGAAATTCATCCGAACTCCCACTAATTGTTAAAATGGCTCTACAACTTGTACTGCTCATCAATGTGGACGAGAAAGATCAAGTTATGCACACAAATGTCTGGTTGACACTGCAATGGCACGATTTTCAAATGAAATGGAATCCTGTCAACTATGGAGAAATCAAACAGATTCGAGTGTCTCCTGATAAAGTTTGGCTTCCAGATATTGTTTTATTCAATAACGCTGATGGAAATTACGAAGTATCCTTTATGTGTAATGTTGTAATTAATCATAAAGGAGATATGTTATGGGTACCGCCGGCGATTTACAAGAGCAGTTGTATTATTGATGTCGAGTTCTTCCCTTTTGATGAGCAAGTCTGCACTTTGGTTTTTGGTAGTTGGACGTACAACGAAAACGAGATCAAACTGGAATTTGTGCAGGAACTCGTCGATGTGTCAGAATACTCCGCCAGCTCCATCTGGGATGTGATAGATGTTCCAGCCTCTTTGGTCAATAAGAGATCAAGAATTGAATTTCAAGTTCGAATTCGAAGAAAGACTCTTTTCTACACTGTTGTATTGATTATTCCAACTGTTTTAATGGCTTTTTTGAGTATGGCTGTATTCTTCTTACCTACGGATTCAGGAGAGAAAATCACGTTGACAATCTCTGTTCTGCTCTCCATCGTAGTGTTCTTACTCCTTGTCTCCAAGATTCTTCCACCAACATCTACAATTCCCCTTATGGCCAAATATCTTCTACTCACTTTCGTACTAAATGTCATCACTATTCTGGTTACTGTAATCATCATCAATGTTTACTTCCGTGGACCCAGAACTCATCGAATGCCACATTGGGTTCGCGTCGTTTTCTTACAATATCTCCCAAAACTTGTCTGCATGAAACGACCGAAATCCGCTTCCGAAAGAAGTGCCCGTTCTGGAATGGCTCAACTACCGGGAGTCGGTCAATTCACTCTCAGCCCATCCGCCCATCATCCTCTGTGTCCATCAGCTGACGATCGAGCTACAATTCGAAATACGGCACTCAATGAGACGTCTGCATATTATCCATTAAGTACGGATGCTCTCAGAGCAATTGATGCAATCGAGTATATAACAGAACATTTGAAACGAGATGAACAACATAAATCGTTCCGAGACGACTGGAAATACGTGGCAATGATAATCGATCGACTTCTTCTCTACGTTTTCTTCGGAATCACTGTCGGAGGAACGTGCGGAATTCTGTTTTCTGCGCCCCATGTCTTTCAGAGGATTGACCAGCAGGAAATGCTTGATCGACTCAAAGAGAAATACGATACGGCTTCAAATATT
Ctr_unc_29     TCAGATGATGAAGAAAGATTGATGGTCGACGTCTTCAGAGGATATAATTCTCTCATTCAGCCAGTCAGAAACTCATCCGAACTTCCATTAATAGTTAAAATGGCTCTACAACTTGTTCTTCTCATCAATGTGGATGAAAAAGATCAAGTTATGCACACAAATGTCTGGTTGACACTGCAATGGCATGATTTTCAAATGAAATGGAATCCAGTTAATTACGGAGAAATCAAACAAATTCGTGTTTCTCCTGATAAAGTTTGGCTTCCGGATATTGTTCTTTTCAATAATGCGGATGGTAACTACGAAGTATCATTTATGTGTAATGTCGTTATAAATCATAGAGGAGATATGTTATGGGTTCCCCCTGCAATCTATAAAAGCAGTTGTATCATTGATGTCGAATTTTTTCCGTTCGATGAGCAAGTTTGTACTTTAGTTTTTGGAAGTTGGACATACAATGAAAACGAGATAAAACTTGAATTCGTTCAAGAACTCGTAGATGTTTCTGAATATTCAGCCAGTTCAATTTGGGATGTAATCGATGTTCCAGCATCTCTTGTCAATAAAAGATCAAGAATTGAATTCCAAGTGAGAATACGAAGAAAAACACTTTTCTATACAGTTGTTCTCATTATTCCGACTGTTTTGATGGCTTTTCTCAGTATGGCCGTCTTCTTTTTACCGACTGATTCAGGAGAAAAAATCACATTGACGATATCCGTTCTTCTTTCGATTGTTGTCTTTTTACTTCTTGTTTCCAAGATTCTTCCTCCGACGTCTACGATTCCATTAATGGCCAAATACCTTCTTCTTACTTTTGTACTTAATGTTATCACTATTCTTGTTACTGTTATTATCATCAATGTCTACTTCCGTGGACCAAGAACTCATCGAATGCCACATTGGGTTCGCGTTGTTTTCCTACAGTATCTTCCAAAACTCGTTTGCATGAAAAGACCAAAATCAGCTTCAGAAAGAAGCGCCCGTTCTGGAATGGCTCAATTGCCAGGAGTCGGTCAATTTACTTTGAGTCCATCGGCCCATCATCCATTGTGTCCGTCAGCTGACGATCGAGCGACGATTCGAAATACGGCACTCAATGAGACTTCAGCATATTATCCATTGAGTACGGATGCATTGAGAGCAATTGATGCAATTGAATATATAACAGAACATTTAAAAAGAGATGAACAACATAAATCTTTTCGGGATGATTGGAAATACGTGGCAATGATCATTGATCGACTCCTTCTTTATGTTTTTTTCGGGATTACTGTAGGTGGAACATGCGGAATTCTGTTTTCAGCTCCTCATGTTTTTCAAAGAATCGATCAACAAGAAATGTTGGATCGTCTCAAAGAAAAGTATGACACTGCTTCCAATATT
Cel_unc_29     TCGGATGATGAAGAACGATTGATGGTGGATGTATTTCGAGGCTATAATTCTCTCATTCAGCCAGTCCGAAATTCGTCTGAACTTCCATTAATTGTCAAAATGGCTCTGCAGTTGGTGTTGCTCATCAATGTGGACGAGAAAGATCAAGTTATGCATACAAATGTTTGGCTTACGCTGCAGTGGCATGATTTTCAAATGAAATGGAACCCTGTCAACTACGGAGAAATCAAACAAATTCGAGTGTCACCAGATAAAGTTTGGCTCCCTGACATAGTTTTGTTCAACAATGCCGATGGAAATTACGAGGTGTCATTTATGTGTAATGTAGTTATTAATCACAAAGGAGATATGTTATGGGTTCCGCCGGCAATTTATAAAAGCAGCTGTATCATTGACGTCGAATTCTTCCCATTTGATGAACAAGTGTGCACTTTGGTATTTGGAAGTTGGACTTATAACGAAAACGAAATAAAACTGGAATTTGTTCAAGAACTTGTAGATGTCTCTGAATATTCAGCAAGCTCAATTTGGGATGTTATAGATGTTCCAGCATCATTGGTCAATAAGAGATCGAGAATTGAATTTCAAGTTCGAATTCGTCGAAAGACACTTTTTTACACTGTTGTCCTAATTATTCCAACGGTTTTAATGGCATTCTTGAGTATGGCTGTATTTTTCTTGCCTACTGATTCTGGAGAAAAAATAACGTTGACAATATCTGTTCTACTCTCCATCGTTGTGTTCTTGCTTCTTGTATCAAAGATTCTTCCACCAACATCTACAATTCCATTGATGGCCAAATATCTACTGTTGACATTTGTTCTTAATGTTATCACAATTCTAGTTACTGTCATCATTATCAATGTATATTTCCGAGGACCAAGAACTCATCGGATGCCACAATGGGTTCGAGTCGTATTTTTGCAGTTTCTTCCAAAACTTGTTTGCATGAAACGCCCAAAATCGGCATCTGAGCGAAGCGCTCGTTCTGGAATGGCCCAACTACCAGGAGTTGGACAGTTTACATTAAGCCCATCAGCTCATCATCCACTATGTCCATCAGCTGATGATCGAACTACAATTCGAAATACTGCATCAAATGAGACGTCTGCATATTATCCATTAAGTACTGATGCTCTACGAGCAATTGATGCAATTGAGTATATTACGGAACATTTGAAAAGAGACGAGCAACATAAATCGTTCCGAGACGATTGGAAATATGTGGCAATGATAATCGATCGATTGCTGCTTTATGTATTTTTTGGAATAACTGTTGGAGGAACATGTGGTATTCTGTTTTCCGCGCCTCACGTATTCCAGAGAATTGATCAACAAGAAATGTTGGATCGTCTCAAAGAGAAATACGATACAGCATCCAATATT
Cjp_unc_29     TCGGACGATGAGGAACGCCTTATGGTGGACGTGTTTCGCGGCTACAACTCGTTGATTCAGCCAGTGCGAAACTCTTCAGAGCTGCCACTCATCGTGCGAATGGCACTTCAGCTGGTGTTGCTCATCAATGTGGACGAGAAGGATCAAGTGATGCACACCAACGTTTGGCTGACATTGCAATGGCACGACTTTCAAATGAAGTGGAACCCGGTCAACTATGGAGAGATCAAGCAGATTCGTGTGTCACCCGATAAAGTATGGCTGCCTGACATTGTGCTGTTCAACAACGCCGACGGAAACTACGAGGTTTCGTTCATGTGCAACGTGGTGATTAACCATAAGGGTGACATGTTGTGGGTGCCGCCGGCGATTTACAAGAGCAGTTGTATTATTGACGTCGAGTTTTTCCCGTTCGACGAGCAGGTGTGCACGCTGGTGTTTGGAAGTTGGACGTACAACGAAAACGAGATAAAACTAGAGTTCGTACAAGAGTTGGTGGACGTGTCCGAGTACTCGTCGAGCTCCATCTGGGATGTCATTGACGTGCCGGCCTCCTTGGTGAACAAGCGGTCCCGGATTGAATTTCAAGTGCGAATCCGCCGAAAGACTCTTTTCTACACTGTCGTCTTAATCATTCCCACCGTTTTGATGGCGTTTTTGAGTATGGCCGTGTTCTTCTTGCCGACTGATTCGGGCGAAAAAATCACGCTCACAATCTCCGTCCTCTTGTCCATTGTCGTTTTCCTGCTGCTCGTCTCCAAAATCCTACCGCCAACATCAACAATTCCCCTGATGGCCAAGTATTTGCTGCTCACGTTTGTGCTCAACGTGATCACGATTCTGGTGACTGTCATTATTATAAATGTGTACTTTCGGGGGCCACGGACGCACAGGATGCCGCATTGGGTCAGAGTGGTGTTTTTGCAGTACCTGCCCAAACTAGTCTGCATGAAGCGCCCCAAATCAGTGTCGGAACGAAGCGCCCGTTCCGGAATGGCTCAACTACCCGGTGTCGGACAATTCACACTCTCCCCGTCCGCCCATCACCCGCTCTGCCCATCGGCCGATGATCGGGCAGTGATCAGGAATTCGGCTGTCAACGAGACATCCGCCTACTACCCGCTGAGCACGGATGCTCTGCGAGCTATAGATGCGATCGAGTATATCACGGAGCATTTGAAGAGGGATGAGCAGCATAAATCGTTCCGCGACGACTGGAAATACGTGGCAATGATCATCGATAGGCTTTTGCTGTATGTATTCTTTGGAATCACCGTGGGCGGAACTTGCGGTATTTTGTTCTCGGCGCCGCACGTGTTTCAGAGAATCGATCAACAAGAAATGTTGGATCGACTTAAGGAAAAGTACGACTCCACTTCAAATACG
Hco_unc_29_2   TCGGACGATGAAGAGCGTCTCATGGTCGACGTGTTCCGTGGGTACAACTCACTTATACCACCCATCAGAAATCTTAGTGAAATGCCGATAATCGTCAAAATTGCTATGCAGCTTTTTCTTCTCATCGATGTCGCAGAAAAGGATCAAGTGATGCACACGAATGTTTGGTTAACGTTGAGGTGGCACGATTTCCAGATGAGATGGAATCCTGTGAATTACGGTGAAATCAAAGAAATGCGTGTCTCACCGGATAAGGTCTGGTTGCCTGACATCGTCCTATTCAATAACTGCGATGGTAACTTTGAAGTGTCTTTCATGTGCAATGTTGTTATAAATTATCATGGTGATATGCTATGGGTACCACCGGCGATTTACAAAAGTTCATGCATTATCGATGTAGAATACTTCCCATTCGACGAACAGGTGTGCACACTGGTGTTCGGGTCATGGACGTACAACGAGAACGAGATCAAGCTCGGATTCGATCAAGAATTGGTCGATCTTTCTGAATATGAGCCGTCTTCTATTTGGGATGTGATTGATGCCCCTGCACAGCTGGTGAAAAAGCGGAGTCGAATCGAATTTCAAGTAAGGATCAGACGAAAGACGCTATTCTACACTATTATATTGATCATTCCTACCTTTCTGATGGGATCTTTAAATCTAGCGGTATTTTTCCTGCCAACGGATTCAGGTGAAAAGATGACGCTTATAATTTCGATTATGCTTTCAATTGTCGTATTTTTACTGCTCGTATCAAAAATTCTTCCACCTACAAGTACGATTCCGCTCCTGGCAAAGTACTTACTACTCACCTTTGTACTTAACGTCATCACTATTTTGATCACAATTATCATTATCAACATTTACTTTCGCAGTCCAACAACACATCCCATGCCGGAATGGGTGCGATCAGTCTTTTTGGAGTGGATGCCCCTACTGATGTGTCTACAACGGCCGAAATCGGCTTCACGGAAATTGATGGGTGCCACAGTCGCTAAGCTACCGGGAGTCGGTCAATTCCCTCTGAATCGCGCCAGACATCATCCATTATGTCCGAGTGCCGATGACAGGGTTTCAATAAAAGTGCCGAAAGATCCGGGCACGGTCATGTTCTATCCACTTTCACCTGATGCACTTCGTGCCATTGATGCAATCGAATACATTACGGACCATATTGTTCAAGAAAAGGAATACAAAATACATTGTGATGACTGGAAGTTTGTGGGGATGATTATCGATCGTTTGTTACTTTACGTCTTCTTCGGCATCACAGCTGGAGGCACATGTGGAATACTATTCAGTGCTCCTTCCGTCTTCGAAGGGGTAAATCAACGTGAAGTGCTGGATAAACTTATTAACTTGTATAAAACTGGTGGTGGTATC
Tci_unc_29_2   TCTGAAGATGAGGAACGTCTTATGGTTGATGTGTTCCGCGGGTACAACTCCCTTATACCGCCCATCAGAAATCTCAGTGACATGCCACTCATCGTGAGAGTCGCCATGCAACTCTTCCTTCTTATCGATGTTGCAGAAAAGGACCAGGTGATGCACACGAACGTTTGGTTGACGTTGAAATGGCATGACTTCCAGATGCGATGGAATCCAGTAAATTACGGTGAGATTAAAGAAATGCGCATCTCACCGGATAAAGTCTGGCTGCCTGATATCGTTCTATTCAATAACGCTGATGGCAATTATGAAGTGTCCTTCATGTGCAATGTCGTTATAAACTACCATGGTGACATGCTTTGGGTACCGCCAGCAATCTACAAAAGTTCTTGCATTATAGACGTCGAATTCTTCCCCTTCGACGAACAGGTGTGCACACTGGTGTTCGGATCGTGGACGTACAATGAGAACGAGATCAAGCTCGAGTTTGAACAAGAACTGGCAGATCTTTCCGAATACGAGCCTTCTTCTATTTGGGATGTGATTGACGCTCCTGCACAGTTGGTGAATAGGCGCAGTCGAATCGAGTTTCAAGTAAGGATCAGACGGAAAACGCTATTCTACACGATCATTCTGATCATTCCTACTTTAATTATGGGAACTTTGAATATGGCAGTGTTCTTTTTACCGACAGACTCAGGTGAAAAGATGACGCTAACAATCTCCGTCATGCTTTCGATAGTCGTATTCCTCTTGCTCGTGTCGAAAATCCTTCCGCCAACAAGTACGATTCCACTGATGGCAAAGTATCTTCTGCTAACTTTTGTGCTCAACGTAATCACAATTTTGATTACGATTGTTATCATAAATGTTTATTTCCGCAGTCCAACGACGCACCGCATGCCAGAATGGGTGCGCATGGTCTTTCTAGAGTGGATGCCATTTCTGATGTGTATGCAACGACCGAAATCGGCTTCCCGAAAATTAATGGCTGTGGCTGTCGCTCAACTACCAGGAGTAGGCAAGTTCACTCTCAACCGTGCAACACATCATCCACTGTGTCCGAGTGCTGACGACAGGGCATCAGTGAAAGTGCCTCAAGATCCTGACACGGCCATGTTTTATCCGCTTTCACCAGATGCGCTTCGTGCTATTGATGCTATTGAGTACATCACGGATCATATTGTGCAGGAAAAGGAATACAAAATGCACTGTGACGACTGGAGGTTTGTAGCGATGATTATCGATCGACTGTTGTTGTACATCTTCTTCGGTATCACCGCCGGTGGTACCTGCGGTATACTGTTCAGTGCGCCATATGTTTTTGAAGGTGTGAATCAACGTGAAGTGTTGGACAAACTTATCAACTTGTATAAAACCGGTGGTATCCGT
Tco_unc_29_2   TCTGAGGATGAAGAACGCCTTATGGTTGATGTATTCCGCGGATATAACTCACTTATCCCACCCATCAGAAATCTTAGCGATATGCCACTCATCGTCAAAGTCGCTATGCAATTATTTCTCCTCATCAATGTTGCAGAAAAGGACCAAGTGATGCATACGAACGTATGGTTAACGTTGAAATGGTACGACTTCCAGATGCGATGGAACCCGGTAGATTATGGTGAAATTAGAGAAATGCGCATTTCACCCGATAAAGTCTGGTTGCCTGATATCGTCCTTTTTAATAACGCCGACGGTAACTATGAGGTGTCCTTCATGTGTAATGTCGTGATAAAGTATCAAGGTGACATGTTATGGGTACCACCGGCAATTTACAAAAGCTCATGTATTATTGACGTAGAATATTTTCCATTTGACGAACAAGTATGCACATTGGTGTTCGGCTCATGGACGTACAATGAGAATGAGATCAAGCTTGAGGTGGAACATGAAATGGCAGATCTTTCTGAGTATGAGCCATCTTCAATTTGGGATCTGATTGATGCTCCAGCACAATTGGTGAAAAAACGAAGTCAAGTTGAATTTCAAATAAGAATTAGACGGAAGACTCTGTTCTACACAATTATTTTGATCATTCCTACTGTAATTATGGGAACCCTGAATATGGCCGTGTTCTTTTTGCCGACGGATTCAGGTGAAAAGATAACTCTCACTATTTCTATCATGCTTTCAATTGTCGTATTCCTTTTGCTGGTGTCAAAAATTCTTCCTCCTACAAGTACCATTCCGCTGATGGCAAAGTATCTGCTGCTCACTTTTGTACTAAATGTGACCACTATCCTAATTACGATTGTTGTCATCAATATCTATTTCCGTAGTCCATCGACACATCGTATGCCAGATTGGGTGCGATCAGTCTTTATAGAGTGGCTGCCATTTCTCATGTGTATGCAACGACCAAAATCGGCTTCTCGGAAATTGTTGGCTGTTGCCATCGCTCAGCTGCCAGGACTCGGACAATTCACTCTCAATCGAGAACGCCATCATCCACATTGTCCGAGTGCTGATGACAGGGCCTCAGTAAAAGTATCTAAAGATCCCGAGACGATAATGTTCTATCCACTGTCATCTGATGCTCTTCGTGCAATTGATGCAATTGAATACATTACGGAACATATTATACAGGAGAAAAAAAGCAAAATTCTTTGTGAAGATTGGAAGTTTGTTGCAACGATTATCGACCGATTATTGTTGTACATCTTCTCAGGCATCACTGCGGGTGGCACATGTGGTATATTATTCAGTGCCCCGTATGTGTTTGAAGGGGTAAATCAACGAGAAGTGCTCGATAAGCTAATCAATTTGTATAAAACCGGTGGTATCCAT
Asu_unc_29     TCGGATGACGAGGAACGACTGATGGTGGATGTATTTCGTGGCTATAATTCACTCATCCAGCCAGTACGCAATCTCAGCGACACTCCAATCATCGTCAAATTTGCTCTGCAGCTAGTTCTGCTCATTAACGTTGATGAAAGGGACCAAGTTATGCATACAAATGTTTGGCTAACATTGAAGTGGCATGACTTCCAAATGAAGTGGAATCCTGTTAATTATGGCGAGATTCAGAACATCAGGGTGGCGCCAGATAAAGTTTGGCTTCCAGACATCGTTCTCTTCAACAATGCTGACGGTAACTATGAGGTGTCCTTTATGTGCAACGTGGTTATCAATCATAAAGGCGATATGCTATGGGTACCGCCTGCTATATATAAAAGCTCATGCATTATCGACGTCGAATTCTTTCCATTCGATGAGCAAACTTGTCATTTGATATTTGGTTCATGGACATACAACGAGAATGAAATCAAGTTGGAGTTCGAGCAAGAGTGGGTTGATCTATCGGAGTATGCACCCAGCTCAATATGGGATGTAATGGATGCACCCGCTTCGTTAGTTAATAAGCGCTCAAGGATAGAATTTCAAGTGAGGATCCGGAGGAAAACGCTGTTTTATACCGTTGTTTTCATCATTCCTACAGTACTGATGGCATTTCTCAGTATGGCTGTATTCTTTCTTCCCACTGGTTCAGGCGAAAAGATGACGCTCACCATATCAGTGTTGCTTTCGATCGTTGTATTCCTCTTGCTCGTATCGAAGATCCTGCCACCCACCTCGACGATCCCTCTTATGGCAAAGTATTTGCTGCTCACATTCGTGCTCAACGTCATTACCATTCTTGTCACTGTGAGCATTATTAAAGTCTACTTTCGGGGACCGACCACTCATCGTATGCCTAAATGGGTCAGAACCACATTTCTCCAGGTGATGCCGAAGTTGTTGTGCATGCAAAGGCCAAAGCAGCTGCTGCGCAAAATGGCAGCGGCTGTTGCGACTGCCCTTCCTGGCATAGGCGAGTTCACGCTGAATCCGTCCGCACATCACCCCTTCTGCCCCTCTGCCGACGATAGCTTCCATCCACCATCGGAGAGGGATCCGATGACGAGTGCTTACTATCCGCTGAGTGCCGATGCACTAAGAGCTATTGACGCGATAGAGTACATCACTGATCATCTCAAGCAGGATGAAGAGTACAAAATGTATCGAGATGACTGGAAATATGTGGCGATGATAATCGACCGTTTATTGTTGTATGTGTTTTTTGGGATTACTGTTGGTGGCACATGTGGAATTCTCTTCTCGGCACCATACGTCTTTCAAGGAGTTGATCAACGAGCCGAGTTGCAGCGCCTTATTCACCTCTATAAAAATGGAGGAGAGATC
Avi_unc_29     TCGGATGAAGAAGAACGTTTAATGGTGGATGTATTTCGAGGATATAATTCTCTAATTCAACCAGTTCGTAATTTAAATGAAACCCCGATCATTGTTAAAATTGCTTTACAACTTGTCCTACTCATTAATGTTGATGAAAAAGATCAGGTTATGCACACAAATGTGTGGCTTACTTTGAAATGGCATGATTTTCAAATGCGTTGGAATCCGGTAGATTATGGTGAAATTCAAAATATTCGAGTTGCACCGGACAAAGTTTGGCTACCAGATATCGTCTTATTCAATAACGCTGATGGAAACTATGAGGTATCATTTATGTGTAATGTTGTGATCAATTACAAAGGCGAAATGCTGTGGGTACCACCGGCGATCTACAAAAGTTCCTGCATCATTGATGTTGAATTCTTTCCTTTCGATGAACAAACATGTCATTTGATTTTTGGCTCATGGACATACAATGAAAATGAGATAAAACTTGAATTCGAGCAAGAGTGGGTCGATTTATCGGAATATGCACCAAGCTCAATTTGGGATGTTATGGACGCACCTGCCGCTTTAGTCAATAAACGTTCACGTATCGAATTTCAAGTTAGGATAAGGAGGAAAACTTTATTTTATACCGTCGTGCTAATCATTCCAACCGTATTAATGGCATTTCTAAGTATGGCCGTGTTTTTCCTTCCCACTGACTCAGGCGAGAAAATGACACTCACCATATCAGTATTACTGTCAATAGTTGTTTTCCTGTTGCTTGTCTCCAAAATTCTACCGCCAACCTCCACAATCCCACTGATGGCCAAATATTTACTGCTCACTTTCGTGCTCAACGTTATTACTATACTCGTTACTGTTATTATAATTAACGTTTATTTTCGTGGCCCAACTACTCATCGCATGCCCAAATGGGTACGAACAGTCTTCTTGCAGATAATGCCTAAATTATTGTGTATGCAAAGACCAAAACCATTATTGCGTAACTTTACCCATTCAGTTACTGCTGCATTTCCCAGTATCAATGAATTGAAATTCAATCCATCCATACATCATCCGTTATGTCCATCGGCTGATACTGATAGACAACCTCCAGCAGAAAGGGATCCATCCACAAGTGCTTACTATCCGCTTAGTCCAGACGCTTTACGTGCAATTGACGCCATCGAATATATAACTAATCATTTGAAGCAGGATGAGGAATATAAAATGTTTCGCGATGATTGGAAATATGTGGCAATGATTATCGATAGATTATTGTTATATGTTTTCTTCGGTATTACAGTCGGTGGTACTTGTGGTATATTGTTCTCTGCGCCTTATGTCTTTCAAGGTGTTGATCAACGAGCTGAACTACAGCGTCTCATTCATTTGTACAAAAACGGTGGCGAAATT
Bma_unc_29     TCGGATGAAGAAGAACGTTTGATGGTGGATGTGTTCCGAGGGTATAATTCACTCATTCAACCAGTTCGAAATTTGAACGAAACTCCGATCATTGTTAAAATTGCTTTACAGCTTGCTCTACTGATTAATGTTGATGAAAAAGATCAGATTATGCACACAAATGTTTGGCTTACTTTGAAGTGGCACGATTTTCAAATGCGTTGGAATCCGGTAGACTACGGTGAAATTCAAAATATTCGAGTTGCACCGGACAAAGTTTGGCTGCCAGATATCGTTTTATTCAATAACGCTGATGGAAATTATGAAGTATCATTTATGTGTAATGTTGTGATCAATTACAAAGGTGAAATGCTATGGGTACCACCAGCCATCTACAAAAGTTCTTGTATCATTGATGTTGAATTCTTCCCGTTCGATGAGCAAACATGTCATTTGATTTTTGGATCATGGACGTACAATGAAAATGAGATAAAGCTTGAATTCGAGCAAGAATGGGTCGACTTATCTGAATATGCGCCAAGTTCAATTTGGGATGTTATGGATGCGCCTGCCGTTTTAGTCAATAAGCGTTCACGCATCGAATTTCAAGTTAGGATAAGGAGGAAGACTCTATTTTATACTGTTGTGCTGATCATTCCAACTGTATTAATGGCATTTTTAAGTATGGCTGTGTTCTTTCTTCCAACTGACTCAGGCGAGAAAATGACACTTACTATATCAGTATTACTTTCAATAGTTGTTTTTCTATTGCTTGTCTCCAAAATTTTACCGCCGACCTCCACAATCCCACTAATGGCCAAGTATTTACTGCTCACTTTCGTGCTCAATGTTATTACTATACTTGTCACTGTTATTATAATTAACGTTTATTTTCGTGGTCCAACCACTCATCGGATGCCTAAATGGGTACGAACTGTTTTTTTGCAGATAATGCCTAAATTGCTGTGTATGCAAAGACCAAAACCGTTATTGCGTAACTTTACTCATCCAATTACCGCCGCATTTCCTGATATCAGTGAATTGAAACTGAATCCATCCATACATCATCCATTATGTCCATCTGCTGATACTGATAGACAGCCGCCAGCAGAAAGAGACCCATCTACAAGTGCTTACTATCCACTCAGTCCAGACGCTTTACGTGCCATTGATGCCATCGAATATATAACAAATCATTTGAAGCAGGATGAGGAATATAAAATGTATCGCGATGACTGGAAATATGTGGCAATGATCATCGACAGACTATTGCTATACGTATTCTTCGGTATTACAGTTGGTGGTACCTGCGGTATATTGTTTTCTGCACCTTATGTCTTTCAAGGCGTTGATCAACGAGCTGAACTACAACGTCTTATTCATTTGTACAAAAATGGTGGCGAAATT
Dim_unc_29     TCGGATGAGGAAGAACGTTTGATGGTGGATGTATTTCGAGGGTATAATTCTCTCATCCAGCCAGTTCGTAATTTAAATGAAACTCCGATCATTGTTAAAATTGCTTTGCAGCTCGTCCTACTCATTAACGTTGATGAAAAGGATCAGGTTATGCACACAAATGTGTGGCTTACTTTGAAGTGGCACGATTTCCAAATGCGTTGGAATCCGGTAGATTATGGTGAAATTCAAAATATTCGAGTTGCACCCGACAAAGTTTGGTTACCTGACATCGTCTTGTTCAATAACGCTGATGGAAACTATGAGGTATCATTTATGTGTAATGTTGTAATCAATTATAAAGGTGAAATGCTATGGGTGCCACCAGCGATCTACAAGAGTTCCTGCATCATTGATGTTGAATTTTTTCCTTTCGATGAACAAACATGCCACTTGATTTTTGGCTCATGGACATACAATGAAAATGAGATAAAGCTTGAATTCGAGCAAGAGTGGGTCGACTTATCAGAATATGCGCCAAGCTCAATTTGGGATGTTATGGATGCACCTGCGGCTTTGGTCAATAAGCGTTCACGCATCGAATTTCAAGTCAGAATAAGACGAAAGACTCTATTTTATACCGTCGTACTAATCATTCCAACTGTATTAATGGCGTTTCTAAGTATGGCCGTGTTTTTCCTGCCCACTGACTCAGGTGAGAAAATGACACTCACCATATCAGTATTACTTTCAATAGTTGTTTTTCTATTGCTCGTCTCCAAAATTCTACCGCCGACCTCCACAATCCCACTGATGGCGAAGTATTTACTGCTCACTTTCGTGCTCAACGTTATTACTATACTTGTTACTGTTATTATAATTAATGTTTATTTTCGTGGTCCAACTACTCATCGGATGCCCAAATGGGTGCGAACTGTTTTCTTACAGGTAATGCCTAAATTGTTGTGTATGCAAAGGCCAAAACCGTTATTGCGTAACATTACCCATTCAATTACTGCCGCATTTCCTGATATCATTGAATTCAAACTCAATCCATCTATACATCATCCATTGTGCCCATCAGTTGATATTGATAAGCAACCGCCAGCAGAAAAGGATCCATCTACAAGTGCTTACTATCCACTCAGTCCAGATGCTTTACGTGCGATTGATGCCATCGAATATATAACTAATCATCTGAAGCAAGAAGAGGAATACAAAATGTATCGCGACGATTGGAAATATGTGGCAATGATTATCGATAGATTATTGTTATACGTATTTTTCGGTATTACTGTTGGTGGTACCTGCGGCATATTATTCTCTGCGCCTTATGTCTTTCAAGGCGTTGATCAACGAGCTGAATTGCAACGCCTTATTCATTTGTACAAAAACGGCGGCGAAATT
Ovo_unc_29     TCGGATGAGGAAGAACGTTTGATGGTGGATCTGTTCCGAGGGTATAATTCTCTCATTCAGCCAGTTCGTAATTTGAACGAGACTCCGATCATTGTCAAAATTGCTTTACAACTCGCCCTACTCATTAACGTTGATGAGAAAGATCAGGTTATGCATACAAATGTGTGGCTTACTTTGAAGTGGCACGATTTTCAAATGCGCTGGAATCCGGTAGATTATGGTGAAATTCAAAATATTCGAGTTGCACCGGACAAAGTTTGGTTGCCTGATATCGTCTTATTCAATAACGCGGATGGAAATTATGAAGTATCATTTATGTGTAATGTTGTAATCAATTATAAAGGCGAAATGCTTTGGGTACCACCGGCGATCTACAAAAGTTCCTGCATCATCGATGTTGAATTCTTCCCTTTCGATGAACAAACATGTCATTTGATTTTTGGCTCATGGACATACAACGAAAATGAGATAAAGCTTGAATTCGAGCAAGAATGGGTCGACTTATCGGAGTATGCGCCAAGCTCAATTTGGGATGTTATGGATGCACCTGCCGCTTTGGTCAATAAGCGTTCACGCATTGAATTTCAAGTTAGAATAAGGCGAAAAACTCTATTTTATACCGTCGTATTAATCATTCCAACTGTATTAATGGCGTTTCTCAGCATGGCCGTGTTTTTCCTTCCCACTGACTCAGGCGAGAAAATGACACTCACCATATCAGTATTACTCTCAATAGTTGTTTTTCTGTTGCTTGTCTCCAAAATTTTGCCGCCGACCTCCACAATCCCACTAATGGCCAAATATTTATTGCTCACTTTTGTGCTCAACGTTATTACCATACTTGTTACTGTTATTATAATTAACGTTTATTTTCGTGGCCCAACCACTCATCGTATGCCTAAATGGGTACGAACTGTTTTCTTACAGATAATGCCTAAATTGTTGTGTATGCAAAGGCCAAAACCGTTACTGCATAATATTACTCATTCAATTACTGCTCCATTTTCTGGCGTCAATGAATTCAAACTTAATCCATCTATACATCATCCATTGTGTCCATCAGTTGACACTGATAGACAACCGCCAGCAGAAAAGGATCCATCGACAAGTGCTTACTACCCACTCAGTCCTGACGCCTTACGTGCGATTGACGCCATCGAATATATAACTAATCATTTGAAACAGGAAGAGGAATATAAAATGTATCGCGATGATTGGAAATATGTAGCAATGATTATCGATAGATTATTGTTATACGTATTCTTCGGTATTACAGTTGGTGGTACCTGCGGTATATTGTTCTCTGCGCCTTATGTCTTTCAAGGTGTTGATCAACGAGCTGAATTACAACGCCTTATTCATTTGTACAAAAATGGTGGCGAAATT
Llo_unc_29     TCGGATGAGGAAGAACGCTTGATGGTGGATGTGTTTCGAGGGTATAATTCTCTTATCCAACCAGTTCGTAATTTGAACGAAACTCCGATCATTGTCAAAATGGCTTTACAACTTGCCCTCCTCATCAATGTTGATGAAAAAGATCAGGTTATGCATACAAATGTGTGGCTCACTTTGAAATGGCACGATTTTCAAATGCGTTGGAACCCGGTAGATTATGGTGAAATTCAAAATATTCGAGTTGCACCGGACAAAGTTTGGATGCCAGATATCGTTTTATTCAATAATGCTGATGGAAACTATGAAGTATCATTTATGTGTAATGTTGTAATCAATTATAAAGGCGAAATGCTGTGGGTACCACCGGCGATCTACAAAAGTTCCTGCATCATTGATGTTGAATTCTTTCCTTTCGATGAACAAACATGTCATTTGATTTTTGGCTCGTGGACATACAATGAAAATGAGATAAAATTTGAATTCGAGCAGGAATGGGTCGACTTGTCAGAGTATGCGCCGAGTTCAATTTGGGATGTTATGGATGCACCTGCCGCTTTAGTTAATAAGCGTTCACGCATCGAATTTCAAATTAGAATAAGAAGGAAGACCCTATTTTATACTGTGGTGCTGATCATTCCAACTGTATTAATGGCATTTTTAAGTATGGCCGTATTTTTCCTACCCGCTGACTCAGGTGAGAAAATGACACTCACTATATCAGTATTACTTTCAATAGTTGTTTTCCTATTGCTTGTTTCCAAAATTTTACCACCGACCTCCACAATTCCATTAATGGCCAAATATTTATTGCTCACCTTCGTGCTCAACGTTATAACTATACTCGTTACTGTTATTATAATTAACGTTTATTTTCGTGGTCCAACTACTCATCGGATGCCCAAATGGGTACGAACTGTTTTCTTGCAGATAATGCCTAAATTATTGTGTATGCAAAGGCCAAAATCGTTATTGCGTAACTTTACCCATTCAGTTACTGCCACCTTCCCTAGTATCAATGAATTGAAACTCAATCCATCCGTACATCATCCATTATGCCCATCGGCTGATACTGATAGACAACCGCCAGCAGAAAGGGATCCATCGACAAGTGTTTATTATCCACTCAGTCCAGATGCTTTACGTGCCATTGACGCTATCGAATATATAACTAATCATTTGAAGCAGGATGAGGAATATAAAATGTATCGCGATGATTGGAAATATGTGGCAATGATCATCGACAGACTGCTGTTATACGTATTCTTCGGTATTACGGTTGGTGGTACCTGCGGCATATTGTTCTCCGCGCCTTACGTTTTTCAAGGCGTTGATCAACGAGCTGAATTACAACGTCTTATTCATTTGTACAAAAATGCTGGCGAAATT
Tzc_unc_29     TCGGATGAAGAAGAGCGTTTGATGGTAGATGTGTTTAAGGGATACAATTCGCTTATTCAACCTGTTCGAAATCTGAACGATACTCCAATAATCGTGAAAATAGCTTTGCAATTAGTACTACTCATCAACGTTGATGAAAAAGATCAAGTGATGCACACAAATGTGTGGCTAACTTTGAAATGGCATGATTTTCAAATGCGTTGGAATCCAGTAGATTACGGGGAAATTCAAAATATTCGAGTTGCGCCAGACAAAGTTTGGTTACCAGATATTGTCCTATTCAATAATGCTGATGGCAACTATGAAGTATCATTTATGTGCAATGTTGTTATTAATTACAAAGGTGATATGCTGTGGGTGCCACCAGCAATTTATAAAAGTTCTTGTATTATTGACGTAGAATTTTTCCCTTTCGATGAACAAACTTGTCATTTAATCTTCGGGTCATGGACGTATAATGAGAATGAGATCAAATTAGAATTCGAGCAAGAATGGGTCGATTTGTCTGAATATGCTCCAAGTTCTATCTGGGATGTCATGGATGCACCAGCCGCTTTGGTAAATAAACGTTCAAGAATCGAATTTCAAGTTAGAATAAGGAGAAAAACTTTATTTTATACAGTTGTACTAATAATTCCCACAGTACTAATGGCGTTTTTAAGCATGGCAGTTTTTTTCCTTCCAACTGATTCAGGTGAGAAAATGACCCTAACCATATCTGTATTACTTTCAATTGTTGTTTTTCTACTACTTGTATCAAAAATTTTGCCACCGACCTCAACAATCCCATTAATGGCCAAATACTTACTGCTCACTTTTGTGCTCAACGTAATTACTATACTTGTTACTGTTATTATAATAAACATTTATTTTCGTGGGCCAACCACTCATCGAATGCCAAAATGGGTTCGAACTGTTTTTTTGCAAATGATGCCTAAATTGCTATGCATGCAAAGACCGAAGACATCACTGAGAAATATGTCTCCTTCTGTGATGGCAGTAACTCCGAGTAGTACCGATTTCAAACTTAATCCATCCATACATCATCCACTCTGTCCATCTCTTGATATAGACAAACAAACGCCTTCAGAAAGAGATCCTACAACAAGTGCCTATTATCCGCTTAGTTCAGATGCCTTACGTGCCATTGACGCCATTGAGTACATCACAAATCACCTAAAACAAGATGAAGAATATAAAATGTACCGCGATGACTGGAAGTATGTAGCGATGATCATCGACAGATTGTTATTATACGTATTCTTTGGTATTACTCTAGGTGGTACCTGTGGTATTTTATTTTCCGCACCATATGTCTTTCAAGGTGTTGATCAACGAGCTGAGTTGCAACGCCTTATACATTTGTACAAAAATGGCGGTGAAACA
Lsi_unc_29     TCAGATGAGGAAGAACGTTTGATGGTGGATGTATTTCGAGGGTATAATTCTCTTATTCAACCAGTTCGTAATTTAAATGAAACTCCGATCATTGTTAAAATTGCTTTACAACTTGCCCTACTTATTAACGTTGATGAAAAGGACCAGATTATGCACACAAATGTGTGGCTTACTTTGAAGTGGCATGATTTTCAAATGCGTTGGAATCCGGTCGATTATGGCGAAATCCAAAATATTCGGGTTGCACCGGACAAAGTTTGGCTGCCAGACATTGTACTGTTCAATAATGCTGATGGGAACTACGAAGTGTCGTTTATGTGTAATGTTGTGATAAATTACAAAGGCGAAATGTTGTGGGTACCACCGGCGATCTATAAGAGCTCCTGCATCATTGATGTTGAATTCTTTCCTTTCGACGAACAAACGTGCCATCTAATTTTTGGCTCATGGACATACAATGAAAATGAGATAAAGCTTGAGTTTGAGCAAGAGTGGGTCGACTTATCGGAATATTCTCCAAGCTCAATCTGGGATGTCATGGATGCACCAGCTGCTCTGGTTAATAAGCGTTCACGCATTGAATTTCAAGTTAGGATAAGGAGGAAAACTTTGTTTTACACCGTGGTGCTAATAATTCCAACCGTATTAATGGCATTTCTAAGTATGGCCGTATTTTTCCTTCCTACTGACTCAGGTGAGAAGATGACACTTACCATATCGGTATTACTTTCAATAGTTGTTTTTCTACTGCTTGTCTCCAAAATTCTTCCACCGACCTCTACAATCCCGTTGATGGCTAAATATTTACTGCTCACATTCGTGCTCAACGTTATTACTATACTCGTTACTGTCATTATAATTAACGTTTACTTTCGCGGTCCGACCACTCATCGAATGCCTAAATGGGTGCGAACCGTCTTCTTGCAGATAATGCCTAAATTATTGTGTATGCAAAGGCCAAAGCCGCTAATGCGTAGCTTTGCTCATTCAATGACAGCTGCATTTCCTGGCTTGAATGAATTGAAACTAAACCCGTCCATGCATCATCCCTTATGCCCATCAGCTGATGCTGACAGGCAACCGCCAGCGGAAAGGGACCCGTCAACGAGTGTGTATTATCCACTTAGCCCGGACGCTTTGCACGCCATTGACGCTATCGAATATATAACGAATCATTTGAAGCAGGAAGAGGAGTACAAAATGTATCGAGATGACTGGAAATATGTGGCAATGATTATCGATAGATTGTTATTGTACGTCTTCTTCGGCATTACAGTTGGTGGTACTTGTGGCATACTGTTCTCTGCGCCTTATGTCTTTCAAGGCGTTGATCAACGAGCTGAATTACAACGTCTCATTTATTTGTACAAAAATCGTGGCGAAATT
