# Supplementary material for: Recent Duplication and Functional Divergence in Parasitic Nematode Levamisole-Sensitive Acetylcholine Receptors
Source: PLoS Negl Trop Dis. 2016 Jul 14;10(7):e0004826. doi: 10.1371/journal.pntd.0004826 (PMC4945070; doi:10.1371/journal.pntd.0004826)
Supplement: S1 File — Zip archive containing: unc-29 sequences.gb: Nucleotide sequences of unc-29 used to prepare Fig 1. The position of the four transmembrane regions of each sequence along with the region trimmed to produce the alignment used for the substitution rate analysis are annotated. paml unc-29 phylogeny.newick: Newick format file used for the substitution rate analysis. paml unc-29 alignment.phy: Phylip format file of the sequence alignment used for the substitution rate analysis. (ZIP) [file pntd.0004826.s007.zip › S1_File/unc-29 sequences.gb]

LOCUS       Aca-unc-29.5            1497 bp    DNA     linear   UNA 07-MAR-2016
DEFINITION  _scaffold:v1:ANCCANDFT_Contig8:1:2087753:1 Aca-unc-29_1
            _scaffold:v1:ANCCANDFT_Contig8:1:2087753:1 undefined product
            1746417:1752883 reverse.
ACCESSION   urn.local...df-5uo23ln
VERSION     urn.local...df-5uo23ln
KEYWORDS    .
SOURCE      
  ORGANISM  
            .
FEATURES             Location/Qualifiers
     misc_feature    <1..81
                     /created_by="User"
                     /label="Trimmed"
     misc_feature    complement(<1..60)
                     /created_by="User"
                     /modified_by="User"
                     /label
                     /note="Geneious type: transmembrane region"
     misc_feature    682..744
                     /created_by="User"
                     /label
                     /note="Geneious type: transmembrane region"
     misc_feature    complement(769..831)
                     /created_by="User"
                     /label
                     /note="Geneious type: transmembrane region"
     misc_feature    877..939
                     /created_by="User"
                     /label
                     /note="Geneious type: transmembrane region"
     misc_feature    991..1317
                     /created_by="User"
                     /label="trimmed"
     misc_feature    complement(1348..1410)
                     /created_by="User"
                     /label
                     /note="Geneious type: transmembrane region"
     misc_feature    1411..>1497
                     /created_by="User"
                     /label="trimmed"
ORIGIN      
        1 atgcgtctac atccactatt ccaagctatt ttcgctatcc aaacagctaa agtgttctcc
       61 tctgacgatg aggagcgtct aatgatggat gtgtttcgag gctacaacta cctgattcag
      121 ccagtgaaga acataagcga cacgccgatt atagtgaaaa tcgcgctgca attggtgcta
      181 ctcataaatg tggacgagaa agatcaagtc atgcacacga atgtgtggtt gacactgaag
      241 tggcatgatt tccaaatgcg ctgggatcca gtgaactacg gagaaatcaa tcagattcgt
      301 gtctcaccgg ataaagtctg gttacctgac attgtcttgt ttaacaatgc cgacggaaac
      361 tacgaagtat catttatgtg caacgtggtg atcaacaatc ttggtgacat gttatgggta
      421 ccaccggcca tttacaagag ctcttgtatt attgatgtgg agttcttccc ttttgatgag
      481 caagtgtgca cactggtatt tggatcatgg acttacaatg aaaacgagat caaactcgag
      541 tttgagcaag ctgaatgggt tgacctgtcc gaatactcgg cttcctcaat atgggatgtg
      601 atggatgctc cagcgtcact tgtgaacaaa cgaagtagaa ttgaatttca agttaggata
      661 cggcgaaaaa ccttattcta cactgtggtt ctcattattc ccactgtgct catggccttt
      721 ttaagtatgg ctgttttctt tttgccaacc gactcaggag agaaaatgac cttgaccatc
      781 tctgtgttgc tgtctattgt cgtgtttcta ttgttagtgt cgaaaattct gccaccaaca
      841 tccagcacta ttccactcat ggcaaagtac cttcttctaa cctttgtgct caacgtcatc
      901 actatactgg ttaccgtaat catcatcaac gtctattttc gtggaccaac cacacaccgt
      961 atgccagcat gggttcgaca agtgttctta gaatggatgc ctcacgcaat gtgcatgcag
     1021 cggccgaaat ccttgacaag gaaggcgatg cttcatcagg gcgccggtgt cacgcaactg
     1081 cctggagtgg ggcagttcac gttcaatcca tctgcacatc atccgttctg cccaagtgct
     1141 gatgaaagaa ccacatcgcc taaaacgttg aactgtagca gcacggagct cacatgtcac
     1201 cctgccactt cggcctttta tccactatct caggacgcgc tcaaagctat agacgccatt
     1261 gaatatatta cggatcatct acgacaggat gaagagtaca aaatgtatcg tgatgattgg
     1321 aagtacgttg cgatgattat cgatcgattg ttgctctacg tctttttcgg catcacagtg
     1381 ggtggcacct gtggaatact gttcagtgcg ccgtatgtat tccaagtggt aaatcaacgc
     1441 gaagtactgg acaaactaat caatctctac aaaactggcg gcggcaatca tcagtag
//
LOCUS       Aca-unc-29.6            1491 bp    DNA     linear   UNA 07-MAR-2016
DEFINITION  _scaffold:v1:ANCCANDFT_Contig8:1:2087753:1 Aca-unc-29_4
            _scaffold:v1:ANCCANDFT_Contig8:1:2087753:1 undefined product
            1729616:1739052 reverse.
ACCESSION   urn.local...dg-5uo23ln
VERSION     urn.local...dg-5uo23ln
KEYWORDS    .
SOURCE      
  ORGANISM  
            .
FEATURES             Location/Qualifiers
     misc_feature    <1..81
                     /created_by="User"
                     /label="Trimmed"
     misc_feature    complement(<1..60)
                     /created_by="User"
                     /modified_by="User"
                     /label
                     /note="Geneious type: transmembrane region"
     misc_feature    682..744
                     /created_by="User"
                     /label
                     /note="Geneious type: transmembrane region"
     misc_feature    complement(769..831)
                     /created_by="User"
                     /label
                     /note="Geneious type: transmembrane region"
     misc_feature    877..939
                     /created_by="User"
                     /label
                     /note="Geneious type: transmembrane region"
     misc_feature    991..1314
                     /created_by="User"
                     /label="trimmed"
     misc_feature    complement(1345..1407)
                     /created_by="User"
                     /label
                     /note="Geneious type: transmembrane region"
     misc_feature    1408..>1491
                     /created_by="User"
                     /label="trimmed"
ORIGIN      
        1 atgcgtctcc aaccagtact tcatgcagtt ttagctgttt ttacggttag agtaagtgcc
       61 tctgacgatg aagaacgtct tatggtagat gtgtttcgtg gatacaactc gctgatacag
      121 cctgtgaaga acatcaccga aacgccgatc atcgtcaaga tagctctaca attagtgttg
      181 cttattaatg tggacgaaaa ggatcaggtg atgcacacga acgtctggct gacattgaaa
      241 tggcacgatt tccaaatgcg ctggaatccg gtgaactacg gtgaaattcg ggagatgcgg
      301 gtctctccgg ataaagtctg gctgccggat atcgtcctat tcaataatgc agatggtaat
      361 tatgaggtgt cgttcatgtg caacgtggta ataaaccacc ttggcgatat gctctgggtg
      421 ccgccggcga tctacaaaag ctcctgtatt atcgatgtgg agttctttcc gttcgacgag
      481 caagtgtgca ctctggtatt tgggtcatgg acgtacaacg agaacgaaat caaactcgag
      541 tttgatcaag ccgaatgggt ggatctatcc gagtatgcgc catcgtctat ttgggatgtg
      601 atggacgcac ctgcatcgct agtaaataaa cgaagtcgaa ttgaatttca agttagaata
      661 cgtcgaaaaa cgttattcta cactgtggtc ctcatcatac ctaccgtcct catggcattt
      721 ttaagcatgg ctgtattctt tctgccaact gactcaggag aaaagatgac gctgaccatt
      781 tccgtcttgt tgtctattgt cgtcttttta ctgcttgttt caaagatcct tccgcctaca
      841 tccagtacta ttccacttat ggcaaagtac cttctcttaa cctttgtgct caacgtcatc
      901 actattctgg ttactgtaat catcatcaat gtatattttc gtgggcctac aacacatcgt
      961 atgccggctt gggttagaaa actatttttg gagtggatgc cttgtgtgat gtgtatgcaa
     1021 cgaccgaaat ctgcttcgcg gaagttgttg gccagtcaga aaaggggcgt ggctcaactg
     1081 ccaggcttgg gacagtttac gtttaacccg gcgacccacc atcccttttg tcctagtgca
     1141 gatgatagga ccgcttccat gaaagtactg aatagttcga cggaaatcga aagagatcct
     1201 gcgacggcgg catattatcc attgtcacca gatgccttga gggcaataga tgccattgaa
     1261 tacattacgg atcacttgaa acaggatgag gaatataaaa tgtaccgcga cgactggaaa
     1321 tacgtggcga tgattatcga tcgattgttg ctctacgtat ttttcggtat caccgttggt
     1381 ggcacgtgcg gcatactttt tagtgctccg tacgtcttcc aaggtgtaaa tcaaagagaa
     1441 gtgctgcaac ggcttatcga attgtataag agtggaggta gccgaagtta g
//
LOCUS       Ace-unc-29.5            1497 bp    DNA     linear   UNA 07-MAR-2016
DEFINITION  cds:Acey_s0672.g1387.t1_Acey_s0672_scaf Ace-unc-29_1
            cds:Acey_s0672.g1387.t1_Acey_s0672_scaf undefined product
            62640:68514 forward.
ACCESSION   urn.local...dh-5uo23ln
VERSION     urn.local...dh-5uo23ln
KEYWORDS    .
SOURCE      
  ORGANISM  
            .
FEATURES             Location/Qualifiers
     misc_feature    <1..81
                     /created_by="User"
                     /label="Trimmed"
     misc_feature    complement(<1..60)
                     /created_by="User"
                     /modified_by="User"
                     /label
                     /note="Geneious type: transmembrane region"
     misc_feature    682..744
                     /created_by="User"
                     /label
                     /note="Geneious type: transmembrane region"
     misc_feature    complement(769..831)
                     /created_by="User"
                     /label
                     /note="Geneious type: transmembrane region"
     misc_feature    877..939
                     /created_by="User"
                     /label
                     /note="Geneious type: transmembrane region"
     misc_feature    991..1320
                     /created_by="User"
                     /label="trimmed"
     misc_feature    complement(1351..1413)
                     /created_by="User"
                     /label
                     /note="Geneious type: transmembrane region"
     misc_feature    1414..>1497
                     /created_by="User"
                     /label="trimmed"
ORIGIN      
        1 atgcgtctac acccactgtt ccaagccgtt ttggctattc aaacagccaa agtgttctcc
       61 tccgacgatg aggagcgcct gatgatggat gtgtttcgag ggtacaacta cctaattcag
      121 ccggtgaaga atataagtga tacaccgatt atagtgaaaa ttgcgctgca gttggtgctg
      181 cttataaatg tggacgagaa agatcaagtt atgcacacga atgtttggct gacactgaaa
      241 tggcatgatt tccaaatgcg ctgggatcca gtgaactacg gagaaatcaa tcagattcgt
      301 gtctctccgg ataaagtctg gttacccgac attgtgctgt tcaacaacgc cgacggcaac
      361 tacgaagtgt cattcatgtg caatgtggtg atcaacaatc ttggtgacat gttatgggta
      421 ccgccggcaa tttacaagag ctcttgtatt attgatgtgg agttctttcc gttcgatgag
      481 caagtctgta cactggtatt tggatcatgg acctacaatg aaaatgagat caaacttgag
      541 tttgaacaag ccgaatgggt tgatttgtct gaatactcgg cttcttccat atgggatgtg
      601 atggatgcac cagcgtcact agtgaacaag cgaagtcgaa ttgaattcca agtcaggata
      661 cggcggaaaa ccctgtttta cactgtcgtt ctcattattc ccactgtgct catggccttt
      721 cttagtatgg cagtgttctt tttgccaacc gactcaggag agaaaatgac cctgaccatc
      781 tctgtgttgc tgtctattgt cgtgtttcta ctgctagtgt cgaaaattct gccaccgaca
      841 tccagcacta ttccacttat ggcaaagtac ctcctgctga cctttgtgct caatgttatt
      901 acaatcttgg ttactgtgat cattatcaac gtctacttcc gcggaccaac cacacaccgt
      961 atgccggcat gggttcgaca agtgttccta gaatggatgc ctcgcgcaat gtgcatgcag
     1021 cggccgaaat cgttgacgag gaaagccatg cagcttcacc agaatgccgg cgttacgcaa
     1081 ctgcccggtg tggggcagtt cactttcaat ccatctgcac atcatccatt ttgcccaagt
     1141 gcagacgaaa ggaccacttc gcccaaaacg ttgaactgta gcaacacaga gctcacctgt
     1201 catcctgcca cttccgcctt ctacccactc tctcaggatg cgctcagagc catagacgca
     1261 atcgagtaca ttacggatca tttacgacaa gatgaggagt ataaaatgta ccgtgatgac
     1321 tggaagtacg tggcgatgat tatcgatcga ttgctacttt acgtcttttt cggcatcact
     1381 gtcggcggta catgtggaat actcttcagt gctccgtatg tgttccaagt ggtaaatcaa
     1441 cgcgaagtgc tcgacaaact aatcaatctc tacaaaaccg gcggcaatca tcactag
//
LOCUS       Ace-unc-29.6            1491 bp    DNA     linear   UNA 07-MAR-2016
DEFINITION  cds:Acey_s0672.g1389.t2_Acey_s0672_scaf Ace-unc-29_4
            cds:Acey_s0672.g1389.t2_Acey_s0672_scaf undefined product
            76140:81192 forward.
ACCESSION   urn.local...di-5uo23ln
VERSION     urn.local...di-5uo23ln
KEYWORDS    .
SOURCE      
  ORGANISM  
            .
FEATURES             Location/Qualifiers
     misc_feature    <1..81
                     /created_by="User"
                     /label="Trimmed"
     misc_feature    complement(<1..60)
                     /created_by="User"
                     /modified_by="User"
                     /label
                     /note="Geneious type: transmembrane region"
     misc_feature    682..744
                     /created_by="User"
                     /label
                     /note="Geneious type: transmembrane region"
     misc_feature    complement(769..831)
                     /created_by="User"
                     /label
                     /note="Geneious type: transmembrane region"
     misc_feature    877..939
                     /created_by="User"
                     /label
                     /note="Geneious type: transmembrane region"
     misc_feature    991..1314
                     /created_by="User"
                     /label="trimmed"
     misc_feature    complement(1345..1407)
                     /created_by="User"
                     /label
                     /note="Geneious type: transmembrane region"
     misc_feature    1408..>1491
                     /created_by="User"
                     /label="trimmed"
ORIGIN      
        1 atgcgtctcc aaccaataat tcatgcagtt ttagctgttt tcacggtgaa agtaagtgcc
       61 tccgacgatg aagaacgcct tatggtggat gtgtttcgtg ggtataactc cctgatacag
      121 cctgtgaaaa acatcaccga gacgccgatc atcgtcaaaa tagctctgca attagtattg
      181 cttattaatg tggacgaaaa agaccaggtg atgcatacga acgtctggtt gacattgaag
      241 tggcacgatt ttcaaatgcg ctggaatccg gtgaactatg gcgagatccg agagatgcgg
      301 gtgtcgccgg ataaagtttg gctgccggat attgttctgt tcaataatgc agatggcaac
      361 tatgaggtgt cattcatgtg caacgtcgta ataaaccacc tcggtgatat gctatgggtg
      421 cctccggcga tttacaaaag ctcctgcatt attgatgtgg agttctttcc cttcgatgaa
      481 caagtgtgca cattggtgtt cgggtcgtgg acatacaacg aaaacgaaat caaactcgag
      541 ttcgatcaag ccgaatgggt ggatctatcc gagtatgcgc catcgtctat ttgggatgtg
      601 atggacgcac ctgcatcgtt ggtaaataaa cgaagtcgaa tagagtttca agtcagaata
      661 cggcggaaaa cattgtttta cactgtggtg ctcattatac ctactgtgct tatggcattt
      721 ttaagtatgg ctgtattctt tctgccaacc gactcagggg agaagatgac gttgacaatt
      781 tccgttctat tgtccattgt cgtcttttta ctgcttgtct caaagattct accaccaaca
      841 tccagcacta ttccacttat ggcaaagtac cttctcttaa cgtttgtgct caacgtcatt
      901 accattttgg ttaccgtaat catcatcaat gtctattttc gtggaccgac aacccatcgt
      961 atgccggcgt gggtcagaaa actgttctta gagtggatgc cttgcgtgat gtgtatgcaa
     1021 cgaccgaaat ctgcttcgcg gaagttgttg gccagtcaga aaaggggcgt ggctcaactg
     1081 ccagggttgg gacagttcac gtttaaccca gctacccatc atcccttttg tcctagtgct
     1141 gatgacagga ccgcttctat gaaagtgctg aatagttcaa cggaaatcga gagggatcct
     1201 gcgacggcgg catactatcc actgtcacca gatgctctga gagcaataga tgctattgaa
     1261 tacattacgg atcacttgaa acaggatgag gagtacaaaa tgtaccgaga tgactggaaa
     1321 tacgtggcga tgattatcga tcgattgctg ctttacgtct ttttcggcat cactgttggt
     1381 ggcacgtgcg gcatactttt cagtgccccg tacgttttcc aaggtgtaaa tcagagagag
     1441 gtgctgcaac ggcttatcga gttgtacaag agtggaggaa gtcggagtta g
//
LOCUS       Acs-unc-29.1            1398 bp    DNA     linear   UNA 07-MAR-2016
DEFINITION  _ACOC.scaffold.02208.32617 Acs-unc-29_6 _ACOC.scaffold.02208.32617
            undefined product 13826:23074 forward.
ACCESSION   urn.local...dm-5uo23lo
VERSION     urn.local...dm-5uo23lo
KEYWORDS    .
SOURCE      
  ORGANISM  
            .
FEATURES             Location/Qualifiers
     misc_feature    <1..30
                     /created_by="User"
                     /label="Trimmed"
     misc_feature    complement(<1..9)
                     /created_by="User"
                     /modified_by="User"
                     /label
                     /note="Geneious type: transmembrane region"
     misc_feature    631..693
                     /created_by="User"
                     /label
                     /note="Geneious type: transmembrane region"
     misc_feature    complement(718..780)
                     /created_by="User"
                     /label
                     /note="Geneious type: transmembrane region"
     misc_feature    826..888
                     /created_by="User"
                     /label
                     /note="Geneious type: transmembrane region"
     misc_feature    940..1221
                     /created_by="User"
                     /label="trimmed"
     misc_feature    complement(1252..1314)
                     /created_by="User"
                     /label
                     /note="Geneious type: transmembrane region"
     misc_feature    1315..>1398
                     /created_by="User"
                     /label="trimmed"
ORIGIN      
        1 ntgtttgcat cggacgatga ggagcgcctt atgatggatg tgtttcgcgg ctacaattcc
       61 ctgattcagc cggttaggaa cattagtaac gtcccaattg tagtgaaaat tgcactgcag
      121 ctcgtccttc taattaatgt ggacgaaaaa gatcaagtga tgcacaccaa cgtctggctg
      181 acactaaaat ggcacgactt tcaaatgcgt tggaatccag tcaactacgg cgaaatcaaa
      241 cagattcgtg tgtccccgga caaagtctgg ttgcctgata tcgtattgtt caataacgct
      301 gatggtaact atgaggtatc atttatgtgc aatgtggtga taaaccatct gggtgatatg
      361 ctctgggtgc cgccggccat ttacaaaagc tcatgcatca ttgatgtgga attcttcccg
      421 tttgacgaac agctgtgtac actggtgttc ggatcgtgga catacaacga gaatgagatc
      481 aaactcgagt tcgagcaagc cgaatgggtg gatttgtccg aatatgctcc gtcctccatt
      541 tgggatgtga tggatgcgcc agcgtcgttg gtgaacaaaa ggagccgcat tgagtttcaa
      601 gtcaggatac gacgaaaaac actgttctac actgtcgttc tcatcattcc tactgttctt
      661 atggcatttc ttagtatggc ggtgttcttt ttgccgactg attcaggtga aaagatgacg
      721 ttgacgattt ctgttctcct ctccatcgtt gtgttcctcc tgttggtgtc aaaaattctt
      781 ccgccgacat ccagcaccat tccacttatg gcaaagtatc tcttgctcac attcgttcta
      841 aatgtgatca ctatcttagt gactgtaatc attattaatg tttattttcg tggaccaaca
      901 acacaccgaa tgccgtggtg ggttcgccgg ctttttttag agtggatgcc gaacgcgatg
      961 tgcatgaaaa gaccaaggtc attttcactt gataagaaag tcatagagca actacgacca
     1021 accatagccc aattgccagg attgggccag ttcgacttct gtctcaccgc tcatcatcca
     1081 ttttgcccaa gcgctagcga taccagcaat tcttccgtat tctatccact ctcagaggag
     1141 gcaatccgtg ccatcgactc tatcgattac atcactgatc atctaaaaaa agtgcaagaa
     1201 cgaaaaatgt atcgtgatga ctggaagtac gtggcgatga ttatcgatcg attgcttctg
     1261 tacgtcttct tcggcatcac cgtcggtggt acgtgtggta tactttttag tgcaccgtat
     1321 gtgttccaag gcgtggatca acgagaagta ctcgatcgac ttatcaatct ctacaagacc
     1381 ggtggtagtc gtgattag
//
LOCUS       Acs-unc-29.8            1437 bp    DNA     linear   UNA 07-MAR-2016
DEFINITION  _ACOC.scaffold.01044.83522 Acs-unc-29_5 _ACOC.scaffold.01044.83522
            undefined product 32748:39799 forward.
ACCESSION   urn.local...dl-5uo23lo
VERSION     urn.local...dl-5uo23lo
KEYWORDS    .
SOURCE      
  ORGANISM  
            .
FEATURES             Location/Qualifiers
     misc_feature    <1..30
                     /created_by="User"
                     /label="Trimmed"
     misc_feature    complement(<1..9)
                     /created_by="User"
                     /modified_by="User"
                     /label
                     /note="Geneious type: transmembrane region"
     misc_feature    631..693
                     /created_by="User"
                     /label
                     /note="Geneious type: transmembrane region"
     misc_feature    complement(718..780)
                     /created_by="User"
                     /label
                     /note="Geneious type: transmembrane region"
     misc_feature    826..888
                     /created_by="User"
                     /label
                     /note="Geneious type: transmembrane region"
     misc_feature    940..1260
                     /created_by="User"
                     /label="trimmed"
     misc_feature    complement(1291..1353)
                     /created_by="User"
                     /label
                     /note="Geneious type: transmembrane region"
     misc_feature    1354..>1437
                     /created_by="User"
                     /label="trimmed"
ORIGIN      
        1 ntgttcgcat cgtccgatga agaacgcctc atcatggatg tgtttcgcgg ttacaattcc
       61 ttgatccagc ctgtcaaaaa tgtcagcgac attccaatca ttgtgaaaat cgccatgcaa
      121 ctcgttcttc tcatcaatgt ggacgaaaag gatcaagtga tgcacacaaa cgtctggttg
      181 acattgaaat ggcacgattt tcaaatgcgc tggaatcctg taaactacgg tgaaatcaag
      241 gagattagag ttgctccgga taaagtctgg ttgcccgata ttgtgttgtt caacaatgct
      301 gatggtaact acgaggtatc atttatgtgc aatgtggtga taaaccatct tggtgatatg
      361 ctctgggtgc ctccagcaat ttacaaaagc tcgtgcatca ttgatgtgga gttcttcccg
      421 ttcgacgaac aggtttgcac cttggtgttc ggatcgtgga cgtacaacga gaacgagatt
      481 aagttggaat tcgaacaagc agaatgggta gatctatccg agtactcgcc atcttccatc
      541 tgggatgtaa tagacgcacc ggcgtcgctg gtaaacaaga ggagccgaat tgagtttcaa
      601 gttagaatac ggcgcaagac cttattttac acaatcgtat taattattcc cacagttctg
      661 atggcatttc tgagtacggc tgtctttttc ctgccaaccg attcaggaga aaagataacg
      721 ttgacgacat acgttctact gtccatagtt gttttccttc tattggtgtc aaaaattctc
      781 ccaccgactt ccagtactat tccgcttatg gcgaaatacc tcttacttac atttgtactc
      841 aacgtcatta caattctggt tacggtcatc attatcaacg tctactttcg cagtccaact
      901 atacaccgta tgccgacatg ggtgcggaaa cttttcctcg agtggatgcc tttcgtgatg
      961 tgtatgcaac gaccgaaatc tattagccga aaaatggcaa atcaacggaa gggcgttaca
     1021 aaactgccgg gactggggca gttcaccttc aacctctcca gccatcatcc attctgtcca
     1081 agcgctgacg ataggaaagc atcaacagag gtttcgaaac gtatgaccga ggttgttcaa
     1141 gatccgacca cctcagtgta ctatcctctg tctgcagacg ctctacgagc cattgatgct
     1201 atcgaataca tcacggaaca cctgaaacag gacgaagaat acaaaatgta tcgtgacgac
     1261 tggaagtacg tagcgatgat tattgatcga ctactactgt acgtcttttt cggtatcacc
     1321 gccggtggaa catgtggaat tctattcagt gcaccgtacg tattccaagg tgtaaatcag
     1381 agtgaagtac atcagcgatt ggttgaattg tacaaaacta gaggcagcga cggttaa
//
LOCUS       Acs-unc-29.9            1404 bp    DNA     linear   UNA 07-MAR-2016
DEFINITION  _ACOC.contig.02128.34804 Acs-unc-29_2 _ACOC.contig.02128.34804
            undefined product 13045:25873 forward.
ACCESSION   urn.local...dj-5uo23lo
VERSION     urn.local...dj-5uo23lo
KEYWORDS    .
SOURCE      
  ORGANISM  
            .
FEATURES             Location/Qualifiers
     misc_feature    <1..30
                     /created_by="User"
                     /label="Trimmed"
     misc_feature    complement(<1..9)
                     /created_by="User"
                     /modified_by="User"
                     /label
                     /note="Geneious type: transmembrane region"
     misc_feature    631..693
                     /created_by="User"
                     /label
                     /note="Geneious type: transmembrane region"
     misc_feature    complement(718..780)
                     /created_by="User"
                     /label
                     /note="Geneious type: transmembrane region"
     misc_feature    826..888
                     /created_by="User"
                     /label
                     /note="Geneious type: transmembrane region"
     misc_feature    940..1227
                     /created_by="User"
                     /label="trimmed"
     misc_feature    complement(1258..1320)
                     /created_by="User"
                     /label
                     /note="Geneious type: transmembrane region"
     misc_feature    1321..>1404
                     /created_by="User"
                     /label="trimmed"
ORIGIN      
        1 ntgttcgcct ccgatgatga agagcgtctt atgatggatg tgttccgtgg ttataattca
       61 cttattcagc cagttaagaa tatcagtgac acacctgtta ttgttaaagt tgctttacaa
      121 cttgctctac tcattaatgt tgacgagaag gatcaaataa tgcacacaaa tgtctggttg
      181 acgttgaaat ggcatgactt ccaaatgcgt tggaatccgg tgaattacgg tgaaatcaaa
      241 gagatacgag tgtcacctga taaagtttgg ctgccagata tcgttctctt caacaacgcc
      301 gatgggaact atgaagtttc atttatgtgt aacgttgtca taaattatct tggcgatatg
      361 ctttgggtac caccggcact ctataaaagt tcttgtatta tagacgtgga gttttttccg
      421 tttgatgaac aagtgtgcac attaatgttc ggctcgtgga cttacagcga gaaagagatt
      481 aaacttgagt tcgaacaggc tgaatgggtg gatctgtccg aatatgcgcc gtcctccatt
      541 tgggatgtga tcgacgcgcc cgcgtcgcta gtgaataaga ggagtcggat tgagtttcag
      601 gtcagaatac ggcgtaaaac gttgttctac acagtcgtcc taatcattcc aacggttatg
      661 atggtatttc taagcatggc tgtcttcttt cttccaactg actcaggaga aaaaatcacg
      721 ctgacaacct acgttctgct ctctatcgtc gtattccttc tactggtgtc aaagattctt
      781 ccaccaacct ctagtactat cccactcatg gcgaaatatc ttttgcttac atttgtactc
      841 aacgtcataa caatcttagt taccgtcatc attattaaca tctacttccg cagtccgaac
      901 acataccgta tgccgacatg ggtgcggaaa cttttcctcg agtggatgcc ttttgtaatg
      961 tgtatgcaac gaccgaaatc gacttctcga aaacatgcca ataagcgaaa aggcgtcgcc
     1021 cagttaccag ggttgggggc gttcactctc aatccggcta ctcatcatcc gttttgtcca
     1081 agtgccgacg atagcgaaat tattcaagat ccaaccacgt ctgtgtacta ccctttgtct
     1141 gtacacgcat tgcaagctat tgatgctatc gaatacattg ccgaatacct aaaacaagat
     1201 gaagagtaca aaatttatcg tgatgagtgg aaatttgtgg ccatgattat cgatcgatta
     1261 cttttgtacg tgttcttcgg tatcaccgct ggtggagcat gtggaattct attcagtgca
     1321 ccgtacgtat ttcaaggtgt taatcagcgt gaagtacttc aacgactaat tgaattatac
     1381 aagagccgag gcatcgacag ataa
//
LOCUS       Acs-unc-29.10           1422 bp    DNA     linear   UNA 07-MAR-2016
DEFINITION  _ACOC.scaffold.01044.83522 Acs-unc-29_4 _ACOC.scaffold.01044.83522
            undefined product 227:9350 forward.
ACCESSION   urn.local...dk-5uo23lo
VERSION     urn.local...dk-5uo23lo
KEYWORDS    .
SOURCE      
  ORGANISM  
            .
FEATURES             Location/Qualifiers
     misc_feature    <1..30
                     /created_by="User"
                     /label="Trimmed"
     misc_feature    complement(<1..9)
                     /created_by="User"
                     /modified_by="User"
                     /label
                     /note="Geneious type: transmembrane region"
     misc_feature    616..678
                     /created_by="User"
                     /label
                     /note="Geneious type: transmembrane region"
     misc_feature    complement(703..765)
                     /created_by="User"
                     /label
                     /note="Geneious type: transmembrane region"
     misc_feature    811..873
                     /created_by="User"
                     /label
                     /note="Geneious type: transmembrane region"
     misc_feature    925..1245
                     /created_by="User"
                     /label="trimmed"
     misc_feature    complement(1276..1338)
                     /created_by="User"
                     /label
                     /note="Geneious type: transmembrane region"
     misc_feature    1339..>1422
                     /created_by="User"
                     /label="trimmed"
ORIGIN      
        1 ntgtccacgt ccgatgatga ggaacgtctt atgatggatg tgttccgtgg ttacaattcg
       61 cttattcaac caatcaagaa catcagtgat acacctatta ctgtaaaaat tgccttgcaa
      121 cttgttctac tcattaatgt tgacgagaag gatcaaataa tgcacacnnn naaatggcat
      181 gacttccaaa tgcgttggaa tccggtgaat tacggtgaaa tcaaagagat acgagtgtca
      241 cccgacaaag tctggcttcc cgatatcgtt cttttcaaca acgctgatgg aaactatgaa
      301 gtttcattta tgtgtaacgt tgtcataaat tatcatggtg atatgctttg ggtaccaccg
      361 gcactctata aaagttcttg tatcattgat gtggaatttt tcccgttcga tgaacaagtg
      421 tgtacattaa tgttcggttc gtggacttac aacgagaatg agatcaaact tgagttcgag
      481 caggctgaat gggtagattt gtccgagtac gcgccgtcct ccatttggga tgtgatcgac
      541 gcgccggcgt cgctggtgaa taaaaggagt cgcatcgagt ttcaagtcag gatacggcgt
      601 aaaacactgt tctacactgt cgtcttaatc attcccactg ttatgatggc atttctgagt
      661 atggccgtct tctttctgcc aactgactca ggagaaaaaa tgacgttgac gatttccgta
      721 ctgctctcta tcgtcgtctt ccttctactg gtatcaaaga ttcttccacc aacctctagc
      781 actattccac ttatggcaaa gtaccttttg cttacatttg tactcaacgt cataacaatc
      841 ttagttacgg tcatcattat caacatctac ttccgcagtc cgaacacata ccgtatgccg
      901 acatgggtgc ggaaactttt tctcgagtgg atgccttttg taatgtgtgt gcagcgaccg
      961 aagtccactt ctagaaaaca ggctaataag cgaaaaggag tcgcccaatt accaggattg
     1021 ggagagttta ctctcaatcc ggccactcat catccattct gtccaagcgc cgatgatagg
     1081 accgcatcca ccaaggcact caggagcacc agcgaaatca ctcaagatcc gaccacatcg
     1141 atgtactacc ctttgtctgt agacgctctg caagccattg atgcaattga gtacatcacc
     1201 gagtacctaa agcaggacga agaatacaaa atgtaccgtg acgactggaa gttcgtggcc
     1261 atgattattg accgattgct tttgtacgtc ttcttcggga tcaccgctgg tggaacatgt
     1321 gggattctat tcagtgcacc gtacgtattt caaggtgtta atcagcgtga ggtacttcaa
     1381 cgactaattg aattatacaa gacccgaggc agcggcagtt aa
//
LOCUS       Asu-unc-29              1542 bp    DNA     linear   UNA 07-MAR-2016
DEFINITION  .
ACCESSION   urn.local...en-5uo23lq
VERSION     urn.local...en-5uo23lq
KEYWORDS    .
SOURCE      
  ORGANISM  
            .
FEATURES             Location/Qualifiers
     misc_feature    <1..99
                     /created_by="User"
                     /label="Trimmed"
     misc_feature    complement(16..78)
                     /created_by="User"
                     /modified_by="User"
                     /label
                     /note="Geneious type: transmembrane region"
     misc_feature    700..762
                     /created_by="User"
                     /label
                     /note="Geneious type: transmembrane region"
     misc_feature    complement(787..849)
                     /created_by="User"
                     /label
                     /note="Geneious type: transmembrane region"
     misc_feature    895..957
                     /created_by="User"
                     /label
                     /note="Geneious type: transmembrane region"
     misc_feature    1009..1368
                     /created_by="User"
                     /label="trimmed"
     misc_feature    complement(1399..1461)
                     /created_by="User"
                     /label
                     /note="Geneious type: transmembrane region"
     misc_feature    1462..>1542
                     /created_by="User"
                     /label="trimmed"
ORIGIN      
        1 atgcacctgc cgtcacccgc cctcatcatc gtctactatg tgctagtggc gcttcttaga
       61 gctggtgttg tgctgtgctc ggatgacgag gaacgactga tggtggatgt atttcgtggc
      121 tataattcac tcatccagcc agtacgcaat ctcagcgaca ctccaatcat cgtcaaattt
      181 gctctgcagc tagttctgct cattaacgtt gatgaaaggg accaagttat gcatacaaat
      241 gtttggctaa cattgaagtg gcatgacttc caaatgaagt ggaatcctgt taattatggc
      301 gagattcaga acatcagggt ggcgccagat aaagtttggc ttccagacat cgttctcttc
      361 aacaatgctg acggtaacta tgaggtgtcc tttatgtgca acgtggttat caatcataaa
      421 ggcgatatgc tatgggtacc gcctgctata tataaaagct catgcattat cgacgtcgaa
      481 ttctttccat tcgatgagca aacttgtcat ttgatatttg gttcatggac atacaacgag
      541 aatgaaatca agttggagtt cgagcaagct gagtgggttg atctatcgga gtatgcaccc
      601 agctcaatat gggatgtaat ggatgcaccc gcttcgttag ttaataagcg ctcaaggata
      661 gaatttcaag tgaggatccg gaggaaaacg ctgttttata ccgttgtttt catcattcct
      721 acagtactga tggcatttct cagtatggct gtattctttc ttcccactgg ttcaggcgaa
      781 aagatgacgc tcaccatatc agtgttgctt tcgatcgttg tattcctctt gctcgtatcg
      841 aagatcctgc cacccacctc atcgacgatc cctcttatgg caaagtattt gctgctcaca
      901 ttcgtgctca acgtcattac cattcttgtc actgtgagca ttattaaagt ctactttcgg
      961 ggaccgacca ctcatcgtat gcctaaatgg gtcagaacca catttctcca ggtgatgccg
     1021 aagttgttgt gcatgcaaag gccaaagcag ctgctgcgca aaatggcagc acatgcggct
     1081 gcgcagcaag caaacggtgc ggctgttgcg actgcccttc ctggcatagg cgagttcacg
     1141 ctgaatccgt ccgcacatca ccccttctgc ccctctgccg acgatagcag gttccatcca
     1201 ccatcgatcg agttgacgca cgtagacagt gtgcggcaat ttgagaggga tccgatgacg
     1261 agtgcttact atccgctgag tgccgatgca ctaagagcta ttgacgcgat agagtacatc
     1321 actgatcatc tcaagcagga tgaagagtac aaaatgtatc gagatgactg gaaatatgtg
     1381 gcgatgataa tcgaccgttt attgttgtat gtgttttttg ggattactgt tggtggcaca
     1441 tgtggaattc tcttctcggc accatacgtc tttcaaggag ttgatcaacg agccgagttg
     1501 cagcgcctta ttcacctcta taaaaatgga ggagagatct aa
//
LOCUS       Avi-unc-29              1542 bp    DNA     linear   UNA 07-MAR-2016
DEFINITION  .
ACCESSION   urn.local...eo-5uo23lq
VERSION     urn.local...eo-5uo23lq
KEYWORDS    .
SOURCE      
  ORGANISM  
            .
FEATURES             Location/Qualifiers
     misc_feature    <1..117
                     /created_by="User"
                     /label="Trimmed"
     misc_feature    complement(34..96)
                     /created_by="User"
                     /modified_by="User"
                     /label
                     /note="Geneious type: transmembrane region"
     misc_feature    718..780
                     /created_by="User"
                     /label
                     /note="Geneious type: transmembrane region"
     misc_feature    complement(805..867)
                     /created_by="User"
                     /label
                     /note="Geneious type: transmembrane region"
     misc_feature    913..975
                     /created_by="User"
                     /label
                     /note="Geneious type: transmembrane region"
     misc_feature    1027..1368
                     /created_by="User"
                     /label="trimmed"
     misc_feature    complement(1399..1461)
                     /created_by="User"
                     /label
                     /note="Geneious type: transmembrane region"
     misc_feature    1462..>1542
                     /created_by="User"
                     /label="trimmed"
ORIGIN      
        1 atgctggaaa atacttgtta ctgtagcagt gcaggtgtga cggtacagtt gtacaatcga
       61 gctcagtcaa gaagcatcaa cagattggcg atatgttcgg atgaagaaga acgtttaatg
      121 gtggatgtat ttcgaggata taattctcta attcaaccag ttcgtaattt aaatgaaacc
      181 ccgatcattg ttaaaattgc tttacaactt gtcctactca ttaatgttga tgaaaaagat
      241 caggttatgc acacaaatgt gtggcttact ttgaaatggc atgattttca aatgcgttgg
      301 aatccggtag attatggtga aattcaaaat attcgagttg caccggacaa agtttggcta
      361 ccagatatcg tcttattcaa taacgctgat ggaaactatg aggtatcatt tatgtgtaat
      421 gttgtgatca attacaaagg cgaaatgctg tgggtaccac cggcgatcta caaaagttcc
      481 tgcatcattg atgttgaatt ctttcctttc gatgaacaaa catgtcattt gatttttggc
      541 tcatggacat acaatgaaaa tgagataaaa cttgaattcg agcaagcaga gtgggtcgat
      601 ttatcggaat atgcaccaag ctcaatttgg gatgttatgg acgcacctgc cgctttagtc
      661 aataaacgtt cacgtatcga atttcaagtt aggataagga ggaaaacttt attttatacc
      721 gtcgtgctaa tcattccaac cgtattaatg gcatttctaa gtatggccgt gtttttcctt
      781 cccactgact caggcgagaa aatgacactc accatatcag tattactgtc aatagttgtt
      841 ttcctgttgc ttgtctccaa aattctaccg ccaacctcgt ccacaatccc actgatggcc
      901 aaatatttac tgctcacttt cgtgctcaac gttattacta tactcgttac tgttattata
      961 attaacgttt attttcgtgg cccaactact catcgcatgc ccaaatgggt acgaacagtc
     1021 ttcttgcaga taatgcctaa attattgtgt atgcaaagac caaaaccatt attgcgtaac
     1081 tttaccatga aaaatggaca ttcagttact gctgcatttc ccagtatcaa tgaattgaaa
     1141 ttcaatccat ccatacatca tccgttatgt ccatcggctg atactgatac tagacaacct
     1201 ccagcaatag aattaactca tgtggatagt atggagcaat tggaaaggga tccatccaca
     1261 agtgcttact atccgcttag tccagacgct ttacgtgcaa ttgacgccat cgaatatata
     1321 actaatcatt tgaagcagga tgaggaatat aaaatgtttc gcgatgattg gaaatatgtg
     1381 gcaatgatta tcgatagatt attgttatat gttttcttcg gtattacagt cggtggtact
     1441 tgtggtatat tgttctctgc gccttatgtc tttcaaggtg ttgatcaacg agctgaacta
     1501 cagcgtctca ttcatttgta caaaaacggt ggcgaaattt aa
//
LOCUS       Bma-unc-29              1527 bp    DNA     linear   UNA 07-MAR-2016
DEFINITION  .
ACCESSION   urn.local...ep-5uo23lq
VERSION     urn.local...ep-5uo23lq
KEYWORDS    .
SOURCE      
  ORGANISM  
            .
FEATURES             Location/Qualifiers
     misc_feature    <1..102
                     /created_by="User"
                     /label="Trimmed"
     misc_feature    complement(19..81)
                     /created_by="User"
                     /modified_by="User"
                     /label
                     /note="Geneious type: transmembrane region"
     misc_feature    703..765
                     /created_by="User"
                     /label
                     /note="Geneious type: transmembrane region"
     misc_feature    complement(790..852)
                     /created_by="User"
                     /label
                     /note="Geneious type: transmembrane region"
     misc_feature    898..960
                     /created_by="User"
                     /label
                     /note="Geneious type: transmembrane region"
     misc_feature    1012..1353
                     /created_by="User"
                     /label="trimmed"
     misc_feature    complement(1384..1446)
                     /created_by="User"
                     /label
                     /note="Geneious type: transmembrane region"
     misc_feature    1447..>1527
                     /created_by="User"
                     /label="trimmed"
ORIGIN      
        1 atgaattcat caactgttta ttttctcact tactacattg tactactatt catcactcaa
       61 caaagattgg tagtgatatg ttcggatgaa gaagaacgtt tgatggtgga tgtgttccga
      121 gggtataatt cactcattca accagttcga aatttgaacg aaactccgat cattgttaaa
      181 attgctttac agcttgctct actgattaat gttgatgaaa aagatcagat tatgcacaca
      241 aatgtttggc ttactttgaa gtggcacgat tttcaaatgc gttggaatcc ggtagactac
      301 ggtgaaattc aaaatattcg agttgcaccg gacaaagttt ggctgccaga tatcgtttta
      361 ttcaataacg ctgatggaaa ttatgaagta tcatttatgt gtaatgttgt gatcaattac
      421 aaaggtgaaa tgctatgggt accaccagcc atctacaaaa gttcttgtat cattgatgtt
      481 gaattcttcc cgttcgatga gcaaacatgt catttgattt ttggatcatg gacgtacaat
      541 gaaaatgaga taaagcttga attcgagcaa gcggaatggg tcgacttatc tgaatatgcg
      601 ccaagttcaa tttgggatgt tatggatgcg cctgccgttt tagtcaataa gcgttcacgc
      661 atcgaatttc aagttaggat aaggaggaag actctatttt atactgttgt gctgatcatt
      721 ccaactgtat taatggcatt tttaagtatg gctgtgttct ttcttccaac tgactcaggc
      781 gagaaaatga cacttactat atcagtatta ctttcaatag ttgtttttct attgcttgtc
      841 tccaaaattt taccgccgac ctcatccaca atcccactaa tggccaagta tttactgctc
      901 actttcgtgc tcaatgttat tactatactt gtcactgtta ttataattaa cgtttatttt
      961 cgtggtccaa ccactcatcg gatgcctaaa tgggtacgaa ctgttttttt gcagataatg
     1021 cctaaattgc tgtgtatgca aagaccaaaa ccgttattgc gtaactttac tcaaaagaat
     1081 ggacatccaa ttaccgccgc atttcctgat atcagtgaat tgaaactgaa tccatccata
     1141 catcatccat tatgtccatc tgctgatact gatattagac agccgccagc aatagaatta
     1201 actcatgttg acagtataga gcagttggaa agagacccat ctacaagtgc ttactatcca
     1261 ctcagtccag acgctttacg tgccattgat gccatcgaat atataacaaa tcatttgaag
     1321 caggatgagg aatataaaat gtatcgcgat gactggaaat atgtggcaat gatcatcgac
     1381 agactattgc tatacgtatt cttcggtatt acagttggtg gtacctgcgg tatattgttt
     1441 tctgcacctt atgtctttca aggcgttgat caacgagctg aactacaacg tcttattcat
     1501 ttgtacaaaa atggtggcga aatttga
//
LOCUS       Cbr-unc-29              1476 bp    DNA     linear   UNA 06-NOV-2015
DEFINITION  CBG12389.
ACCESSION   urn.local...dq-5uo23lo
VERSION     urn.local...dq-5uo23lo
KEYWORDS    .
SOURCE      
  ORGANISM  
            .
FEATURES             Location/Qualifiers
     misc_feature    <1..93
                     /created_by="User"
                     /label="Trimmed"
     misc_feature    complement(10..72)
                     /created_by="User"
                     /modified_by="User"
                     /label
                     /note="Geneious type: transmembrane region"
     misc_feature    694..756
                     /created_by="User"
                     /label
                     /note="Geneious type: transmembrane region"
     misc_feature    complement(781..843)
                     /created_by="User"
                     /label
                     /note="Geneious type: transmembrane region"
     misc_feature    889..951
                     /created_by="User"
                     /label
                     /note="Geneious type: transmembrane region"
     misc_feature    1003..1299
                     /created_by="User"
                     /label="trimmed"
     misc_feature    complement(1330..1392)
                     /created_by="User"
                     /label
                     /note="Geneious type: transmembrane region"
     misc_feature    1393..>1476
                     /created_by="User"
                     /label="trimmed"
ORIGIN      
        1 atgaggtcct ccaaatggat atttgttact gtaggtactg ctatacttct cataaccaga
       61 tatggttcgg catcggatga tgaagaaaga ttgatggtag acgtttttcg aggttacaat
      121 tcactcattc agccagtccg aaactcctct gaactaccgc taatcgtcaa aatggctcta
      181 caacttgtac tgctcatcaa tgtggacgag aaagatcaag ttatgcacac aaacgtctgg
      241 ctcactttgc aatggcacga ttttcaaatg aagtggaatc cagtgaatta tggagaaatc
      301 aaacagattc gagtttctcc cgataaagtc tggctgccag atattgtact tttcaataat
      361 gccgatggaa attacgaagt gtcgtttatg tgtaatgtgg ttataaatca taaaggagac
      421 atgctgtggg taccaccagc tatttacaaa agcagttgca ttattgatgt ggagtttttc
      481 ccattcgatg aacaagtttg cactctggta ttcggaagtt ggacgtataa cgaaaacgaa
      541 atcaagctgg aatttgttca agcagagtta gtagatgtat ctgaatactc agccagttct
      601 atctgggatg taatagacgt ccctgcttcg ttggtcaata agagatctcg aattgaattt
      661 caagtcagaa ttcgaagaaa aacgcttttc tatacagttg tacttattat cccaactgtt
      721 ttgatggctt tcttgagtat ggctgtattc tttttgccaa cagattcagg agaaaaaatc
      781 acattgacca tttctgttct tctttcgatt gtggttttct tacttttggt ctcgaagatt
      841 cttcctccaa cttcttctac catcccttta atggctaaat atcttcttct aacatttgta
      901 ctcaacgtca tcactatttt ggttaccgtg attataatca acgtctactt ccgtggacct
      961 agaacacata gaatgcctca ttgggtccgg gtcgtattct tacagtacct cccaaaacta
     1021 gtgtgcatga aaagaccaaa gtcagcatcg gaaagaagcg cagtccgttc tggaatggct
     1081 cagctgccgg gagtgggtca attcactttg agtccctccg cccatcatcc tctgtgtcca
     1141 tcagcagacg atcgaacggc gacgattcgg aacactacac tcaatgagac atctgcatat
     1201 tatccattga gtacggatgc tctaagggca atcgatgcaa ttgaatatat aacagaacat
     1261 ttgaaaagag atgaacaaca taaatcattc cgagatgact ggaaatacgt ggcaatgatc
     1321 attgaccgac ttcttctcta tgtctttttt ggaatcacag ttggtggtac ttgtggaatt
     1381 ctcttctcag caccacacgt tttccaaaga atcgatcagc aggaaatgtt ggatcgactc
     1441 aaggaaaagt atgatactgc ttcgaatata ccatga
//
LOCUS       Cjp-unc-29              1479 bp    DNA     linear   UNA 07-MAR-2016
DEFINITION  GBG_japonica_T08G11.5_Cjap.Contig17673 Cjp-unc-29
            GBG_japonica_T08G11.5_Cjap.Contig17673 undefined product
            10679:16220 forward.
ACCESSION   urn.local...ds-5uo23lo
VERSION     urn.local...ds-5uo23lo
KEYWORDS    .
SOURCE      
  ORGANISM  
            .
FEATURES             Location/Qualifiers
     misc_feature    <1..96
                     /created_by="User"
                     /label="Trimmed"
     misc_feature    complement(13..75)
                     /created_by="User"
                     /modified_by="User"
                     /label
                     /note="Geneious type: transmembrane region"
     misc_feature    697..759
                     /created_by="User"
                     /label
                     /note="Geneious type: transmembrane region"
     misc_feature    complement(784..846)
                     /created_by="User"
                     /label
                     /note="Geneious type: transmembrane region"
     misc_feature    892..954
                     /created_by="User"
                     /label
                     /note="Geneious type: transmembrane region"
     misc_feature    1006..1302
                     /created_by="User"
                     /label="trimmed"
     misc_feature    complement(1333..1395)
                     /created_by="User"
                     /label
                     /note="Geneious type: transmembrane region"
     misc_feature    1396..>1479
                     /created_by="User"
                     /label="trimmed"
ORIGIN      
        1 atgaggtcct gctcacgttt tcatgtggtc gccattgttt tagggatcat tgtcaccggt
       61 gccatagtct ccgcatcgga cgatgaggaa cgccttatgg tggacgtgtt tcgcggctac
      121 aactcgttga ttcagccagt gcgaaactct tcagagctgc cactcatcgt gcgaatggca
      181 cttcagctgg tgttgctcat caatgtggac gagaaggatc aagtgatgca caccaacgtt
      241 tggctgacat tgcaatggca cgactttcaa atgaagtgga acccggtcaa ctatggagag
      301 atcaagcaga ttcgtgtgtc acccgataaa gtatggctgc ctgacattgt gctgttcaac
      361 aacgccgacg gaaactacga ggtttcgttc atgtgcaacg tggtgattaa ccataagggt
      421 gacatgttgt gggtgccgcc ggcgatttac aagagcagtt gtattattga cgtcgagttt
      481 ttcccgttcg acgagcaggt gtgcacgctg gtgtttggaa gttggacgta caacgaaaac
      541 gagataaaac tagagttcgt acaagctgag ttggtggacg tgtccgagta ctcgtcgagc
      601 tccatctggg atgtcattga cgtgccggcc tccttggtga acaagcggtc ccggattgaa
      661 tttcaagtgc gaatccgccg aaagactctt ttctacactg tcgtcttaat cattcccacc
      721 gttttgatgg cgtttttgag tatggccgtg ttcttcttgc cgactgattc gggcgaaaaa
      781 atcacgctca caatctccgt cctcttgtcc attgtcgttt tcctgctgct cgtctccaaa
      841 atcctaccgc caacatcttc aacaattccc ctgatggcca agtatttgct gctcacgttt
      901 gtgctcaacg tgatcacgat tctggtgact gtcattatta taaatgtgta ctttcggggg
      961 ccacggacgc acaggatgcc gcattgggtc agagtggtgt ttttgcagta cctgcccaaa
     1021 ctagtctgca tgaagcgccc caaatcagtg tcggaacgaa gcgccgtccg ttccggaatg
     1081 gctcaactac ccggtgtcgg acaattcaca ctctccccgt ccgcccatca cccgctctgc
     1141 ccatcggccg atgatcggac cgcagtgatc aggaattcgg ctgtcaacga gacatccgcc
     1201 tactacccgc tgagcacgga tgctctgcga gctatagatg cgatcgagta tatcacggag
     1261 catttgaaga gggatgagca gcataaatcg ttccgcgacg actggaaata cgtggcaatg
     1321 atcatcgata ggcttttgct gtatgtattc tttggaatca ccgtgggcgg aacttgcggt
     1381 attttgttct cggcgccgca cgtgtttcag agaatcgatc aacaagaaat gttggatcga
     1441 cttaaggaaa agtacgactc cacttcaaat acgccgtaa
//
LOCUS       Cre-unc-29              1476 bp    DNA     linear   UNA 06-NOV-2015
DEFINITION  gene=WBGene00059982.
ACCESSION   urn.local...dt-5uo23lo
VERSION     urn.local...dt-5uo23lo
KEYWORDS    .
SOURCE      
  ORGANISM  
            .
FEATURES             Location/Qualifiers
     misc_feature    <1..93
                     /created_by="User"
                     /label="Trimmed"
     misc_feature    complement(10..72)
                     /created_by="User"
                     /modified_by="User"
                     /label
                     /note="Geneious type: transmembrane region"
     misc_feature    694..756
                     /created_by="User"
                     /label
                     /note="Geneious type: transmembrane region"
     misc_feature    complement(781..843)
                     /created_by="User"
                     /label
                     /note="Geneious type: transmembrane region"
     misc_feature    889..951
                     /created_by="User"
                     /label
                     /note="Geneious type: transmembrane region"
     misc_feature    1003..1299
                     /created_by="User"
                     /label="trimmed"
     misc_feature    complement(1330..1392)
                     /created_by="User"
                     /label
                     /note="Geneious type: transmembrane region"
     misc_feature    1393..>1476
                     /created_by="User"
                     /label="trimmed"
ORIGIN      
        1 atgaggccct ccaaatggct tcttcttact gtaggtaccg cttttcttct caatacgagt
       61 aatgtttcgg cgtcagatga tgaggaaaga ctaatggtag atgtattcag aggatataat
      121 tctcttattc agccggttcg aaattcatcc gaactcccac taattgttaa aatggctcta
      181 caacttgtac tgctcatcaa tgtggacgag aaagatcaag ttatgcacac aaatgtctgg
      241 ttgacactgc aatggcacga ttttcaaatg aaatggaatc ctgtcaacta tggagaaatc
      301 aaacagattc gagtgtctcc tgataaagtt tggcttccag atattgtttt attcaataac
      361 gctgatggaa attacgaagt atcctttatg tgtaatgttg taattaatca taaaggagat
      421 atgttatggg taccgccggc gatttacaag agcagttgta ttattgatgt cgagttcttc
      481 ccttttgatg agcaagtctg cactttggtt tttggtagtt ggacgtacaa cgaaaacgag
      541 atcaaactgg aatttgtgca ggcagaactc gtcgatgtgt cagaatactc cgccagctcc
      601 atctgggatg tgatagatgt tccagcctct ttggtcaata agagatcaag aattgaattt
      661 caagttcgaa ttcgaagaaa gactcttttc tacactgttg tattgattat tccaactgtt
      721 ttaatggctt ttttgagtat ggctgtattc ttcttaccta cggattcagg agagaaaatc
      781 acgttgacaa tctctgttct gctctccatc gtagtgttct tactccttgt ctccaagatt
      841 cttccaccaa catcttctac aattcccctt atggccaaat atcttctact cactttcgta
      901 ctaaatgtca tcactattct ggttactgta atcatcatca atgtttactt ccgtggaccc
      961 agaactcatc gaatgccaca ttgggttcgc gtcgttttct tacaatatct cccaaaactt
     1021 gtctgcatga aacgaccgaa atccgcttcc gaaagaagtg ccgtccgttc tggaatggct
     1081 caactaccgg gagtcggtca attcactctc agcccatccg cccatcatcc tctgtgtcca
     1141 tcagctgacg atcgaacagc tacaattcga aatacggcac tcaatgagac gtctgcatat
     1201 tatccattaa gtacggatgc tctcagagca attgatgcaa tcgagtatat aacagaacat
     1261 ttgaaacgag atgaacaaca taaatcgttc cgagacgact ggaaatacgt ggcaatgata
     1321 atcgatcgac ttcttctcta cgttttcttc ggaatcactg tcggaggaac gtgcggaatt
     1381 ctgttttctg cgccccatgt ctttcagagg attgaccagc aggaaatgct tgatcgactc
     1441 aaagagaaat acgatacggc ttcaaatatt ccgtga
//
LOCUS       Ctr-unc-29              1416 bp    DNA     linear   UNA 07-MAR-2016
DEFINITION  Csp11.Scaffold630.g20561.t1_Scaffold630 Csp11-unc-29
            Csp11.Scaffold630.g20561.t1_Scaffold630 undefined product
            14388512:14390473 reverse.
ACCESSION   urn.local...du-5uo23lo
VERSION     urn.local...du-5uo23lo
KEYWORDS    .
SOURCE      
  ORGANISM  
            .
FEATURES             Location/Qualifiers
     misc_feature    <1..33
                     /created_by="User"
                     /label="Trimmed"
     misc_feature    complement(<4..12)
                     /created_by="User"
                     /modified_by="User"
                     /label
                     /note="Geneious type: transmembrane region"
     misc_feature    634..696
                     /created_by="User"
                     /label
                     /note="Geneious type: transmembrane region"
     misc_feature    complement(721..783)
                     /created_by="User"
                     /label
                     /note="Geneious type: transmembrane region"
     misc_feature    829..891
                     /created_by="User"
                     /label
                     /note="Geneious type: transmembrane region"
     misc_feature    943..1239
                     /created_by="User"
                     /label="trimmed"
     misc_feature    complement(1270..1332)
                     /created_by="User"
                     /label
                     /note="Geneious type: transmembrane region"
     misc_feature    1333..>1416
                     /created_by="User"
                     /label="trimmed"
ORIGIN      
        1 atggttacgg cgtcagatga tgaagaaaga ttgatggtcg acgtcttcag aggatataat
       61 tctctcattc agccagtcag aaactcatcc gaacttccat taatagttaa aatggctcta
      121 caacttgttc ttctcatcaa tgtggatgaa aaagatcaag ttatgcacac aaatgtctgg
      181 ttgacactgc aatggcatga ttttcaaatg aaatggaatc cagttaatta cggagaaatc
      241 aaacaaattc gtgtttctcc tgataaagtt tggcttccgg atattgttct tttcaataat
      301 gcggatggta actacgaagt atcatttatg tgtaatgtcg ttataaatca tagaggagat
      361 atgttatggg ttccccctgc aatctataaa agcagttgta tcattgatgt cgaatttttt
      421 ccgttcgatg agcaagtttg tactttagtt tttggaagtt ggacatacaa tgaaaacgag
      481 ataaaacttg aattcgttca agcggaactc gtagatgttt ctgaatattc agccagttca
      541 atttgggatg taatcgatgt tccagcatct cttgtcaata aaagatcaag aattgaattc
      601 caagtgagaa tacgaagaaa aacacttttc tatacagttg ttctcattat tccgactgtt
      661 ttgatggctt ttctcagtat ggccgtcttc tttttaccga ctgattcagg agaaaaaatc
      721 acattgacga tatccgttct tctttcgatt gttgtctttt tacttcttgt ttccaagatt
      781 cttcctccga cgtcttctac gattccatta atggccaaat accttcttct tacttttgta
      841 cttaatgtta tcactattct tgttactgtt attatcatca atgtctactt ccgtggacca
      901 agaactcatc gaatgccaca ttgggttcgc gttgttttcc tacagtatct tccaaaactc
      961 gtttgcatga aaagaccaaa atcagcttca gaaagaagcg ccgttcgttc tggaatggct
     1021 caattgccag gagtcggtca atttactttg agtccatcgg cccatcatcc attgtgtccg
     1081 tcagctgacg atcgaacggc gacgattcga aatacggcac tcaatgagac ttcagcatat
     1141 tatccattga gtacggatgc attgagagca attgatgcaa ttgaatatat aacagaacat
     1201 ttaaaaagag atgaacaaca taaatctttt cgggatgatt ggaaatacgt ggcaatgatc
     1261 attgatcgac tccttcttta tgtttttttc gggattactg taggtggaac atgcggaatt
     1321 ctgttttcag ctcctcatgt ttttcaaaga atcgatcaac aagaaatgtt ggatcgtctc
     1381 aaagaaaagt atgacactgc ttccaatatt ccatga
//
LOCUS       Dim-unc-29              1533 bp    DNA     linear   UNA 07-MAR-2016
DEFINITION  t01615_nDi.2.2.scaf00017 Dim-unc-29 t01615_nDi.2.2.scaf00017
            undefined product 94722:99634 reverse.
ACCESSION   urn.local...dv-5uo23lo
VERSION     urn.local...dv-5uo23lo
KEYWORDS    .
SOURCE      
  ORGANISM  
            .
FEATURES             Location/Qualifiers
     misc_feature    <1..108
                     /created_by="User"
                     /label="Trimmed"
     misc_feature    complement(22..87)
                     /created_by="User"
                     /modified_by="User"
                     /label
                     /note="Geneious type: transmembrane region"
     misc_feature    709..771
                     /created_by="User"
                     /label
                     /note="Geneious type: transmembrane region"
     misc_feature    complement(796..858)
                     /created_by="User"
                     /label
                     /note="Geneious type: transmembrane region"
     misc_feature    904..966
                     /created_by="User"
                     /label
                     /note="Geneious type: transmembrane region"
     misc_feature    1018..1359
                     /created_by="User"
                     /label="trimmed"
     misc_feature    complement(1390..1452)
                     /created_by="User"
                     /label
                     /note="Geneious type: transmembrane region"
     misc_feature    1453..>1533
                     /created_by="User"
                     /label="trimmed"
ORIGIN      
        1 atgcaatcga acaactcttc aactacgttt gtcttcatct actatacaac gctactattc
       61 attattcgag aaagattggt gctatgttcg gatgaggaag aacgtttgat ggtggatgta
      121 tttcgagggt ataattctct catccagcca gttcgtaatt taaatgaaac tccgatcatt
      181 gttaaaattg ctttgcagct cgtcctactc attaacgttg atgaaaagga tcaggttatg
      241 cacacaaatg tgtggcttac tttgaagtgg cacgatttcc aaatgcgttg gaatccggta
      301 gattatggtg aaattcaaaa tattcgagtt gcacccgaca aagtttggtt acctgacatc
      361 gtcttgttca ataacgctga tggaaactat gaggtatcat ttatgtgtaa tgttgtaatc
      421 aattataaag gtgaaatgct atgggtgcca ccagcgatct acaagagttc ctgcatcatt
      481 gatgttgaat tttttccttt cgatgaacaa acatgccact tgatttttgg ctcatggaca
      541 tacaatgaaa atgagataaa gcttgaattc gagcaagcgg agtgggtcga cttatcagaa
      601 tatgcgccaa gctcaatttg ggatgttatg gatgcacctg cggctttggt caataagcgt
      661 tcacgcatcg aatttcaagt cagaataaga cgaaagactc tattttatac cgtcgtacta
      721 atcattccaa ctgtattaat ggcgtttcta agtatggccg tgtttttcct gcccactgac
      781 tcaggtgaga aaatgacact caccatatca gtattacttt caatagttgt ttttctattg
      841 ctcgtctcca aaattctacc gccgacctca tccacaatcc cactgatggc gaagtattta
      901 ctgctcactt tcgtgctcaa cgttattact atacttgtta ctgttattat aattaatgtt
      961 tattttcgtg gtccaactac tcatcggatg cccaaatggg tgcgaactgt tttcttacag
     1021 gtaatgccta aattgttgtg tatgcaaagg ccaaaaccgt tattgcgtaa cattacccag
     1081 aaaaatggcc attcaattac tgccgcattt cctgatatca ttgaattcaa actcaatcca
     1141 tctatacatc atccattgtg cccatcagtt gatattgata ataagcaacc gccagcaata
     1201 gaattaactc acgttgacag tatggagcag ttggaaaagg atccatctac aagtgcttac
     1261 tatccactca gtccagatgc tttacgtgcg attgatgcca tcgaatatat aactaatcat
     1321 ctgaagcaag aagaggaata caaaatgtat cgcgacgatt ggaaatatgt ggcaatgatt
     1381 atcgatagat tattgttata cgtatttttc ggtattactg ttggtggtac ctgcggcata
     1441 ttattctctg cgccttatgt ctttcaaggc gttgatcaac gagctgaatt gcaacgcctt
     1501 attcatttgt acaaaaacgg cggcgaaatt tga
//
LOCUS       Dvi-unc-29.1            1467 bp    DNA     linear   UNA 07-MAR-2016
DEFINITION  DICVIV_10957_DICVIVDFT_Contig490 Dvi-unc-29_1
            DICVIV_10957_DICVIVDFT_Contig490 undefined product 21233:28365
            forward.
ACCESSION   urn.local...dw-5uo23lo
VERSION     urn.local...dw-5uo23lo
KEYWORDS    .
SOURCE      
  ORGANISM  
            .
FEATURES             Location/Qualifiers
     misc_feature    <1..30
                     /created_by="User"
                     /label="Trimmed"
     misc_feature    complement(<1..9)
                     /created_by="User"
                     /modified_by="User"
                     /label
                     /note="Geneious type: transmembrane region"
     misc_feature    631..693
                     /created_by="User"
                     /label
                     /note="Geneious type: transmembrane region"
     misc_feature    complement(724..786)
                     /created_by="User"
                     /label
                     /note="Geneious type: transmembrane region"
     misc_feature    832..894
                     /created_by="User"
                     /label
                     /note="Geneious type: transmembrane region"
     misc_feature    946..1287
                     /created_by="User"
                     /label="trimmed"
     misc_feature    complement(1318..1380)
                     /created_by="User"
                     /label
                     /note="Geneious type: transmembrane region"
     misc_feature    1381..>1467
                     /created_by="User"
                     /label="trimmed"
ORIGIN      
        1 ntgtttgcat cggacgatga agaacgctta atgatggatg tgtttcgtgg atacaattct
       61 cttattcagc cgataaaaaa cctcagtaac actccgatta tcgtgaaaat cgctctgcaa
      121 ctcgttcttc taattaatgt ggatgagaag gatcaagtga tgcacacaaa cgtctggctg
      181 acattgaaat ggcatgattt tcaaatgcga tggaatccag tcaattatgg tgaaattaaa
      241 caaattcgag tctctccgga taaagtttgg ttaccagata tcgtgctatt taacaatgcc
      301 gatggtaact atgaggtttc atttatgtgt aatgttgtta taaattattt gggtgatatg
      361 ttatgggtac caccagcaat ctacaaaagt tcctgtatta tcgatgtcga attctttcca
      421 tttgacgaac aagtatgtac gctagtattt ggatcatgga cgtacaatga aaatgagata
      481 aagcttgaat tcgaacaagc tgaatgggtt gatttatccg aatacgcgcc gtcttccatt
      541 tgggatgtga tggatgcgcc ggcgtcgttg gtaaacaaac gaagtcgtat cgagtttcaa
      601 gtcagaatac ggaggaaaac tcttttctac actgttgtac tgattattcc tacagtatta
      661 atggcatttc ttagtatggc agtatttttt ctaccaaccg attctggtag gtgtgaaaaa
      721 atgacactaa caacttctgt acttctttca atcgtagttt ttcttctgtt agtatcaaaa
      781 attcttccac caacgtccag taccattcca cttatggcaa agtatctctt attgacgttc
      841 gttttgaatg ttatcactat attagttacc gttattatta ttgatgttta ttttcgtggt
      901 ccaaccacac atcgaatgcc acgatgggtt cgtcgacttt ttctggagtt gatgccacat
      961 gcaatgtgta tgagacgacc aaaatcgtat tcacgaaagt cgtctacaga aaaacaaccg
     1021 tcgacagtaa caacgacaga attgccagga ttgggcacgt tcaacttcac attggctgct
     1081 catcatccgt tctgtccaag tgctacggaa aaagaggtga tgtcattgga agcgatgaat
     1141 tccggtgtag cctccgaagt tgggtccgat cctaccgtat ctgcatttta tccactttca
     1201 atcgatgcgc ttcgtgctat cgattcaatt gaatatatta ctgatcatct aaaaaatgaa
     1261 gaggaacgca aaatgtatcg tgatgattgg aaatatgttg cgatgattat cgatcgatta
     1321 cttctatatg tcttttttgg tattactgta ggtggtacat gtggtattct gtttagtgca
     1381 ccgtatgttt ttcaaggtgt taatcaacgt gaagtacttg atcgacttat cagtctctac
     1441 aagaacggtg gtgatcgtca tgtatag
//
LOCUS       Dvi-unc-29.7            1437 bp    DNA     linear   UNA 07-MAR-2016
DEFINITION  DICVIV_10958_DICVIVDFT_Contig490 Dvi-unc-29_2
            DICVIV_10958_DICVIVDFT_Contig490 undefined product 33402:41077
            forward.
ACCESSION   urn.local...dx-5uo23lo
VERSION     urn.local...dx-5uo23lo
KEYWORDS    .
SOURCE      
  ORGANISM  
            .
FEATURES             Location/Qualifiers
     misc_feature    <1..30
                     /created_by="User"
                     /label="Trimmed"
     misc_feature    complement(<1..9)
                     /created_by="User"
                     /modified_by="User"
                     /label
                     /note="Geneious type: transmembrane region"
     misc_feature    631..693
                     /created_by="User"
                     /label
                     /note="Geneious type: transmembrane region"
     misc_feature    complement(718..780)
                     /created_by="User"
                     /label
                     /note="Geneious type: transmembrane region"
     misc_feature    826..888
                     /created_by="User"
                     /label
                     /note="Geneious type: transmembrane region"
     misc_feature    940..1260
                     /created_by="User"
                     /label="trimmed"
     misc_feature    complement(1291..1353)
                     /created_by="User"
                     /label
                     /note="Geneious type: transmembrane region"
     misc_feature    1354..>1437
                     /created_by="User"
                     /label="trimmed"
ORIGIN      
        1 nttttcacat ctgatgatga ggaacgtctt atggtcgata tatttcgagg ttataactcc
       61 ctcatacagc ctgtcagaaa tatcaatgat actcctatta ttgtaaaagt cgctttacaa
      121 ctttgtctac ttattaacgt taatgaaaaa gatcaaatta tgcatacgaa tgtttggctg
      181 acgttgaaat ggcatgattt tcaaatgcgt tggaatccgg tgaattatgg tgaaataaaa
      241 gaaattcgag tttctccaga taaagtctgg ttgccggata tcgttctttt taataatgct
      301 gacggcaact atgaagtgtc atttatgtgc aatgttgtta taaattatca tggtgatatg
      361 ttatgggtac caccagcaat ctataaaagc tcttgtatta tagatgtgga atttttcccg
      421 tttgacgaac aagtatgtac attgatgttc ggttcatgga catacaatga aaatgagata
      481 aagcttgaat tcgaacaagc tgaatgggtt gatttatctg aatacgctcc gtcttcgatt
      541 tgggatgtta tggatgcgcc agcgtcgttg gtaaacaaac gaagtcgtat tgaatttcaa
      601 atcagaatac gacgtaaaac attattctat acaattgtat taattattcc aactgtttta
      661 atggcattta taagtatggc ggtttttttt ctacctaccg attcaggaga aaagatgacg
      721 ttgacgacat ccgtattgct ttccattgtt gtatttcttt tattggtatc aaaaattcta
      781 ccaccaacat ctagcactat tccacttatg gctaaatatc ttttgctaac atttgtgctt
      841 aacgttataa cgattttggt tacggtaata attattaacg tctactttcg tggtccaact
      901 acccactgta tgccattatg ggtacgaaaa tttttccttg aatggatgcc atttgtaatg
      961 tgtatgcaac gaccgaaatc tgtttcaaaa aagcacacga gtcataaacg aggggtcgct
     1021 caactaccag gattaggaca gttcaccttc aatcgtacat cacatcatcc attctgtcca
     1081 agtgctgacg aaaggacgac atcaacaaaa gtactcaaca atccaacgga aatcactcaa
     1141 gatcctctca catcaatata ttatccgtta tctgcagatg cacttcgagc tattgatgcc
     1201 attgagtata tcacggatca cctgaaacag gatgaggaat ataaaatgta tcgtgatgat
     1261 tggaagtatg tagctatgat tatcgatcga ttgctactat atgtgttctt cggtatcacc
     1321 atcggtggta cttgtggtat actttttagt gcaccatacg tatttcaagg tgtaaatcaa
     1381 cgtgaagtac ttcaacgtct aattgaatta tacaagtatc gaggtgataa caattag
//
LOCUS       Hco-unc-29.1            1497 bp    DNA     linear   UNA 07-MAR-2016
DEFINITION  .
ACCESSION   urn.local...dy-5uo23lo
VERSION     urn.local...dy-5uo23lo
KEYWORDS    .
SOURCE      
  ORGANISM  
            .
FEATURES             Location/Qualifiers
     misc_feature    <1..81
                     /created_by="User"
                     /label="Trimmed"
     misc_feature    complement(<1..60)
                     /created_by="User"
                     /modified_by="User"
                     /label
                     /note="Geneious type: transmembrane region"
     misc_feature    682..744
                     /created_by="User"
                     /label
                     /note="Geneious type: transmembrane region"
     misc_feature    complement(769..831)
                     /created_by="User"
                     /label
                     /note="Geneious type: transmembrane region"
     misc_feature    877..939
                     /created_by="User"
                     /label
                     /note="Geneious type: transmembrane region"
     misc_feature    991..1320
                     /created_by="User"
                     /label="trimmed"
     misc_feature    complement(1351..1413)
                     /created_by="User"
                     /label
                     /note="Geneious type: transmembrane region"
     misc_feature    1414..>1497
                     /created_by="User"
                     /label="trimmed"
ORIGIN      
        1 atgcgtttcg aactcctgat tgcgcttacc gtcggcgttg tgatagctcc agcgttttct
       61 tccgacgatg aagaacgcct catgatggac gtgtttcgcg gttacaattc tctaattcag
      121 ccggtaaaaa acattagtga cactccgatt atcgtgaaaa tcgcactgca acttgttcta
      181 cttatcaatg tggatgaaaa agatcaagta atgcatacaa acgtgtggtt aacactgaaa
      241 tggcacgatt ttcaaatgcg ttggaaccca gtgaaatatg gagaaatccg acagattcga
      301 gtccaaccgg acaaagtatg gctacctgat atcgtccttt tcaacaacgc tgatggtaat
      361 tacgaggtat cattcatgtg caatgtggtc ataaatcatc tgggcgatat gctgtgggta
      421 ccgccggcaa tctacaagag ctcatgcatc atagatgtgg agtttttccc gttcgacgaa
      481 caagtgtgta cgttggtgtt tggatcatgg acgtacaacg aaaacgaaat aaaactggag
      541 ttcgaacaag cagaatgggt agatctgtca gaatatgcac cgtcttctat atgggatgta
      601 atggacgctc ctgcatcact agttaataaa cggagtcgaa ttgaattcca agtgagaata
      661 aggaggaaaa cactcttcta tactgtcgtg ctcattatcc ctactgtgct aatggctttt
      721 ctcagtatgg cagtgttctt tcttccaaca gattccggcg aaaaaatgac attaacgatt
      781 tccgtgcttc tttctattgt cgtctttctg ctactggttt ccaagatcct cccgccaaca
      841 tcaagcacca taccactgat ggcaaagtat cttctgctca cattcgtgct caacgtcatc
      901 actattctag ttactgtgat cataattaat gtctattttc gtggtccaac cacacatcga
      961 atgccgaaat gggtacgaaa gctatttctc gagtggatgc ctcatgcaat gtgcatgcaa
     1021 cgaccgaaat cccaagtgag aaaaccgata cctgaacctg caccgcctga aatcactcaa
     1081 ttacccggtt tgggacgttt caccatcaac ccggccgagc atcatccatt ctgtccaagt
     1141 gctgacgaaa agactgcatc acctaagacg ttgaactgcg cgatggagct gactacacga
     1201 gatcctcaat tgtcatcata ctatcctctg tctgccgatg cccttcgagc cattgacgcc
     1261 attgactaca tcacggaaca tctcaaacac gacgaggaac ataaaatgta tcgagacgac
     1321 tggaaatatg tggcaatgat tattgatcga ttattactgt atgtcttctt cggcattacc
     1381 gttggcggta catgtggtat actgttcagt gcaccgtatg tgttccaagg tgtcaatcaa
     1441 cgtgccgtgc tggaccggct gatcgatctg tacaaaagtg gcggaaatcg tgattaa
//
LOCUS       Hco-unc-29.2            1500 bp    DNA     linear   UNA 07-MAR-2016
DEFINITION  .
ACCESSION   urn.local...eq-5uo23lq
VERSION     urn.local...eq-5uo23lq
KEYWORDS    .
SOURCE      
  ORGANISM  
            .
FEATURES             Location/Qualifiers
     misc_feature    <1..81
                     /created_by="User"
                     /label="Trimmed"
     misc_feature    complement(<1..60)
                     /created_by="User"
                     /modified_by="User"
                     /label
                     /note="Geneious type: transmembrane region"
     misc_feature    682..744
                     /created_by="User"
                     /label
                     /note="Geneious type: transmembrane region"
     misc_feature    complement(769..831)
                     /created_by="User"
                     /label
                     /note="Geneious type: transmembrane region"
     misc_feature    877..939
                     /created_by="User"
                     /label
                     /note="Geneious type: transmembrane region"
     misc_feature    991..1320
                     /created_by="User"
                     /label="trimmed"
     misc_feature    complement(1351..1413)
                     /created_by="User"
                     /label
                     /note="Geneious type: transmembrane region"
     misc_feature    1414..>1500
                     /created_by="User"
                     /label="trimmed"
ORIGIN      
        1 atgcgcctac atccacttct tcttagtctc aatattattc tatttgtaga agtgttctcc
       61 tcggacgatg aagagcgtct catggtcgac gtgttccgtg ggtacaactc acttatacca
      121 cccatcagaa atcttagtga aatgccgata atcgtcaaaa ttgctatgca gctttttctt
      181 ctcatcgatg tcgcagaaaa ggatcaagtg atgcacacga atgtttggtt aacgttgagg
      241 tggcacgatt tccagatgag atggaatcct gtgaattacg gtgaaatcaa agaaatgcgt
      301 gtctcaccgg ataaggtctg gttgcctgac atcgtcctat tcaataactg cgatggtaac
      361 tttgaagtgt ctttcatgtg caatgttgtt ataaattatc atggtgatat gctatgggta
      421 ccaccggcga tttacaaaag ttcatgcatt atcgatgtag aatacttccc attcgacgaa
      481 caggtgtgca cactggtgtt cgggtcatgg acgtacaacg agaacgagat caagctcgga
      541 ttcgatcaag ccgaattggt cgatctttct gaatatgagc cgtcttctat ttgggatgtg
      601 attgatgccc ctgcacagct ggtgaaaaag cggagtcgaa tcgaatttca agtaaggatc
      661 agacgaaaga cgctattcta cactattata ttgatcattc ctacctttct gatgggatct
      721 ttaaatctag cggtattttt cctgccaacg gattcaggtg aaaagatgac gcttataatt
      781 tcgattatgc tttcaattgt cgtattttta ctgctcgtat caaaaattct tccacctaca
      841 tccagtacga ttccgctcct ggcaaagtac ttactactca cctttgtact taacgtcatc
      901 actattttga tcacaattat cattatcaac atttactttc gcagtccaac aacacatccc
      961 atgccggaat gggtgcgatc agtctttttg gagtggatgc ccctactgat gtgtctacaa
     1021 cggccgaaat cggcttcacg gaaattgatg acgaaaaaga aacgcggtgc cacagtcgct
     1081 aagctaccgg gagtcggtca attccctctg aatcgcgcca gacatcatcc attatgtccg
     1141 agtgccgatg acaggaccgt ttcaataaaa gtgctgaact gcggagatga tattccgaaa
     1201 gatccgggca cggtcatgtt ctatccactt tcacctgatg cacttcgtgc cattgatgca
     1261 atcgaataca ttacggacca tattgttcaa gaaaaggaat acaaaataca ttgtgatgac
     1321 tggaagtttg tggggatgat tatcgatcgt ttgttacttt acgtcttctt cggcatcaca
     1381 gctggaggca catgtggaat actattcagt gctccttccg tcttcgaagg ggtaaatcaa
     1441 cgtgaagtgc tggataaact tattaacttg tataaaactg gtggtggtat ccgtgattaa
//
LOCUS       Hco-unc-29.3            1485 bp    DNA     linear   UNA 07-MAR-2016
DEFINITION  .
ACCESSION   urn.local...er-5uo23lq
VERSION     urn.local...er-5uo23lq
KEYWORDS    .
SOURCE      
  ORGANISM  
            .
FEATURES             Location/Qualifiers
     misc_feature    <1..81
                     /created_by="User"
                     /label="Trimmed"
     misc_feature    complement(<1..60)
                     /created_by="User"
                     /modified_by="User"
                     /label
                     /note="Geneious type: transmembrane region"
     misc_feature    682..744
                     /created_by="User"
                     /label
                     /note="Geneious type: transmembrane region"
     misc_feature    complement(769..831)
                     /created_by="User"
                     /label
                     /note="Geneious type: transmembrane region"
     misc_feature    877..939
                     /created_by="User"
                     /label
                     /note="Geneious type: transmembrane region"
     misc_feature    991..1311
                     /created_by="User"
                     /label="trimmed"
     misc_feature    complement(1342..1404)
                     /created_by="User"
                     /label
                     /note="Geneious type: transmembrane region"
     misc_feature    1405..>1485
                     /created_by="User"
                     /label="trimmed"
ORIGIN      
        1 atgcaaatcg gacatcttga actcgtacta cttgctgtgt acacacttga tgtgctcgcc
       61 tcggacgatg aggaacgtct tatggtggat gtgttccgtg gttacaactc actcattcaa
      121 ccaaccagaa ataccagcga tatgccaatc atcgtgaagg tcgcattgca acttgtctta
      181 cttataaacg tggatgagaa gaaccaggtg atgcatacga atgtgtggct aacattgaaa
      241 tggcacgact ttcaaatgcg ttggaatcca gtggactatg gtgagattag agagatacga
      301 gttagcccgg ataaagtctg gttacccgat atcgtccttt tcaataatgc tgacggtaat
      361 tatgaagtgt cattcatgtg caatgttgtc ataaacaacc atggtgacat gctgtgggta
      421 ccaccggcga tctacaaaag ctcatgtatt atcgacgtcg agttcttccc attcgatgag
      481 caggtgtgca cattggtgtt cggatcgtgg acgtacaatg agaaagagat caaattggag
      541 ttcgaacaag ctgagtgggt ggatctgtcg gaatacgcgc cgtcttctat ctgggatgtg
      601 atggacgcgc ctgcatcgtt ggttaacaaa cggagtcgaa tcgaattcca agtacgaatc
      661 aggcggaaga ctttattcta caccactgtg ttaattattc ccacggtact gatgacgttt
      721 ataagtatga cggtgttttt tcttccaact gactcaggag aaagaatgac gttgacaacg
      781 tacgtgctac tttccatagt cgtctttctg ctccttgtat caaaaatcct tccaccgaca
      841 tcaagtacta ttccgctgat ggcaaaatat cttctactga cgttcgttct caacgtgatc
      901 accatcttag tcacagtaat tattatcaat gtctattttc gtagtccaac cactcatcga
      961 atgcctcagt gggtacgaac attgttcctt gagtggatgc ctttcatgat gtgcatgcaa
     1021 cggccgagat ctacgtctcg taagctgatg ggtcctaaga agaaagatgt agctcaacta
     1081 cctggagttg gacaattcgt ccttaaaaaa gcaaaacatc atccacattg cccaagcgct
     1141 gattcgaggg cagctttgaa gctggcctat agctcgggtg acattccttc agatcccact
     1201 actgcccgct tccacccatt atcacctgac gcactttccg cactagatgc catcgaatac
     1261 attacagatc atgtgaagca cgacgaggaa cataagacgc atcgagatga atggaagtat
     1321 gttgctatga ttatcgatcg cctactactt tgtgtattct ttggtattac cgtaggaggc
     1381 acgtgtggga ttctattcag cgcaccttat gtttttcaag gagtggatca acggaaagta
     1441 cttcaaaagc tcatcgattt gtacaaatct ggagataaca gttaa
//
LOCUS       Hco-unc-29.4            1497 bp    DNA     linear   UNA 07-MAR-2016
DEFINITION  .
ACCESSION   urn.local...es-5uo23lq
VERSION     urn.local...es-5uo23lq
KEYWORDS    .
SOURCE      
  ORGANISM  
            .
FEATURES             Location/Qualifiers
     misc_feature    <1..81
                     /created_by="User"
                     /label="Trimmed"
     misc_feature    complement(<1..60)
                     /created_by="User"
                     /modified_by="User"
                     /label
                     /note="Geneious type: transmembrane region"
     misc_feature    682..744
                     /created_by="User"
                     /label
                     /note="Geneious type: transmembrane region"
     misc_feature    complement(769..831)
                     /created_by="User"
                     /label
                     /note="Geneious type: transmembrane region"
     misc_feature    877..939
                     /created_by="User"
                     /label
                     /note="Geneious type: transmembrane region"
     misc_feature    991..1323
                     /created_by="User"
                     /label="trimmed"
     misc_feature    complement(1354..1416)
                     /created_by="User"
                     /label
                     /note="Geneious type: transmembrane region"
     misc_feature    1417..>1497
                     /created_by="User"
                     /label="trimmed"
ORIGIN      
        1 atgctcttct atcagcttct tcctgttata ttcattcttc tattcgttca tgtgcatacc
       61 tctgaagatg aagagcgtct tatggtggac atctttcgtg gctataactc acttattcag
      121 cccattcgaa atgtcacaac catgccaatc atcgtgaaaa ttgctctaca acttgttcta
      181 cttatcaatg tcgatgagaa ggatcaagtg atgcatacaa acgtgtggtt gacattgaaa
      241 tggcatgatt ttcaaatgcg ttggaatcct gtgaattacg gcgagattaa agagatgcga
      301 gtagcaccag ataaagtctg gttacctgat atcgtcttgt tcaataatgc tgatggtaac
      361 tacgaggtat cattcatgtg taatgttgtt ataaattatc atggcgacat gctctgggtt
      421 ccgccagcca tttacaaaag ctcctgtatc atcgacgtgg aatttttccc gttcgacgag
      481 caggtgtgca cgttggtgtt cggatcgtgg acgtacaacg aaaacgaaat caagcttgag
      541 tttgaacaag cagagtgggt ggatctgtct gagtacgcac cgtcttccat ctgggatttg
      601 atggatgcac cggcatcgtt ggtgaacaaa cggagtcgaa tagaattcca agtgagaatc
      661 agacgcaaga cgctcttcta cactatcgta ttgatcattc ccactgtatt gatggcgttt
      721 ctgagtatgg ctgtattctt tcttccaact gattcaggtg agaaaatgac gcttaccatt
      781 tctgtgctgc tgtcaatcgt cgtcttcctg ttgctcgtgt caaaaattct accaccaaca
      841 tctagtacaa tcccattgat ggccaagtac cttctgctca catttgtgct caacgtaatc
      901 acaattctgg tgacggtaat cattatcaat gtatacttcc gtagtcctac aactcatcga
      961 atgcccgctt gggtacgaac cctttttctg gagtggatgc catgtattat gtgtatgcaa
     1021 cgaccaaaat ccgcctcacg aaagctcatg gccagtcaac agaaacgggg agtggctcag
     1081 ttacccggca ttggacagtt caccttcaat ccagcctctc atcatccgtt ctgtcccagt
     1141 gctgatgaca ggactaccac ctcaacgaga acgaaattga actcatccat tgagatcctt
     1201 cgcgatcctg ctacgtcggt gtttcatcca ctgacacctg atgctctatt agccatagat
     1261 gccatcgaat acattacaga tcacctgaag aaagatgagg agtacaaaat gtatcgtgac
     1321 gattggaagt atgtagcaat gattattgat cgattactac tgtatgtatt cttcgggatt
     1381 actgtaggag gtacatgtgg aatattattc agtgcaccat atgtattcca aggagtaaat
     1441 cagcgtgaag tacttcagag actcatcgaa ctgtataaga cacgaggcag tagctag
//
LOCUS       Llo-unc-29              1530 bp    DNA     linear   UNA 07-MAR-2016
DEFINITION  .
ACCESSION   urn.local...e2-5uo23lo
VERSION     urn.local...e2-5uo23lo
KEYWORDS    .
SOURCE      
  ORGANISM  
            .
FEATURES             Location/Qualifiers
     misc_feature    <1..108
                     /created_by="User"
                     /label="Trimmed"
     misc_feature    complement(25..87)
                     /created_by="User"
                     /modified_by="User"
                     /label
                     /note="Geneious type: transmembrane region"
     misc_feature    709..771
                     /created_by="User"
                     /label
                     /note="Geneious type: transmembrane region"
     misc_feature    complement(796..858)
                     /created_by="User"
                     /label
                     /note="Geneious type: transmembrane region"
     misc_feature    901..963
                     /created_by="User"
                     /label
                     /note="Geneious type: transmembrane region"
     misc_feature    1015..1356
                     /created_by="User"
                     /label="trimmed"
     misc_feature    complement(1387..1449)
                     /created_by="User"
                     /label
                     /note="Geneious type: transmembrane region"
     misc_feature    1450..>1530
                     /created_by="User"
                     /label="trimmed"
ORIGIN      
        1 atgcaaccaa gcagctcatc aactaatttt cttatcgccc actacatgct atttttcatc
       61 actcaacaaa gactgatggt gcaatgttcg gatgaggaag aacgcttgat ggtggatgtg
      121 tttcgagggt ataattctct tatccaacca gttcgtaatt tgaacgaaac tccgatcatt
      181 gtcaaaatgg ctttacaact tgccctcctc atcaatgttg atgaaaaaga tcaggttatg
      241 catacaaatg tgtggctcac tttgaaatgg cacgattttc aaatgcgttg gaacccggta
      301 gattatggtg aaattcaaaa tattcgagtt gcaccggaca aagtttggat gccagatatc
      361 gttttattca ataatgctga tggaaactat gaagtatcat ttatgtgtaa tgttgtaatc
      421 aattataaag gcgaaatgct gtgggtacca ccggcgatct acaaaagttc ctgcatcatt
      481 gatgttgaat tctttccttt cgatgaacaa acatgtcatt tgatttttgg ctcgtggaca
      541 tacaatgaaa atgagataaa atttgaattc gagcaggcag aatgggtcga cttgtcagag
      601 tatgcgccga gttcaatttg ggatgttatg gatgcacctg ccgctttagt taataagcgt
      661 tcacgcatcg aatttcaaat tagaataaga aggaagaccc tattttatac tgtggtgctg
      721 atcattccaa ctgtattaat ggcattttta agtatggccg tatttttcct acccgctgac
      781 tcaggtgaga aaatgacact cactatatca gtattacttt caatagttgt tttcctattg
      841 cttgtttcca aaattttacc accgacctcc acaattccat taatggccaa atatttattg
      901 ctcaccttcg tgctcaacgt tataactata ctcgttactg ttattataat taacgtttat
      961 tttcgtggtc caactactca tcggatgccc aaatgggtac gaactgtttt cttgcagata
     1021 atgcctaaat tattgtgtat gcaaaggcca aaatcgttat tgcgtaactt tacccagaaa
     1081 aatggacatt cagttactgc caccttccct agtatcaatg aattgaaact caatccatcc
     1141 gtacatcatc cattatgccc atcggctgat actgatatta gacaaccgcc agcaatagaa
     1201 ctaacttatg tggatagtat ggagcaattg gaaagggatc catcgacaag tgtttattat
     1261 ccactcagtc cagatgcttt acgtgccatt gacgctatcg aatatataac taatcatttg
     1321 aagcaggatg aggaatataa aatgtatcgc gatgattgga aatatgtggc aatgatcatc
     1381 gacagactgc tgttatacgt attcttcggt attacggttg gtggtacctg cggcatattg
     1441 ttctccgcgc cttacgtttt tcaaggcgtt gatcaacgag ctgaattaca acgtcttatt
     1501 catttgtaca aaaatgctgg cgaaatttga
//
LOCUS       Lsi-unc-29              1539 bp    DNA     linear   UNA 07-MAR-2016
DEFINITION  nLs_GENE01469.1_nLs.2.1.scaf00076 Lsi-unc-29.2
            nLs_GENE01469.1_nLs.2.1.scaf00076 undefined product 94443:99035
            reverse.
ACCESSION   urn.local...e3-5uo23lo
VERSION     urn.local...e3-5uo23lo
KEYWORDS    .
SOURCE      
  ORGANISM  
            .
FEATURES             Location/Qualifiers
     misc_feature    <1..114
                     /created_by="User"
                     /label="Trimmed"
     misc_feature    complement(22..93)
                     /created_by="User"
                     /modified_by="User"
                     /label
                     /note="Geneious type: transmembrane region"
     misc_feature    715..777
                     /created_by="User"
                     /label
                     /note="Geneious type: transmembrane region"
     misc_feature    complement(802..864)
                     /created_by="User"
                     /label
                     /note="Geneious type: transmembrane region"
     misc_feature    910..972
                     /created_by="User"
                     /label
                     /note="Geneious type: transmembrane region"
     misc_feature    1024..1365
                     /created_by="User"
                     /label="trimmed"
     misc_feature    complement(1396..1458)
                     /created_by="User"
                     /label
                     /note="Geneious type: transmembrane region"
     misc_feature    1459..>1539
                     /created_by="User"
                     /label="trimmed"
ORIGIN      
        1 atgtcggaag atatttgctc ctacgcaaat gtggcggtaa agtggcggcg caatcaaacc
       61 cattcaacaa gcatcgacag gttggcgcta tgttcagatg aggaagaacg tttgatggtg
      121 gatgtatttc gagggtataa ttctcttatt caaccagttc gtaatttaaa tgaaactccg
      181 atcattgtta aaattgcttt acaacttgcc ctacttatta acgttgatga aaaggaccag
      241 attatgcaca caaatgtgtg gcttactttg aagtggcatg attttcaaat gcgttggaat
      301 ccggtcgatt atggcgaaat ccaaaatatt cgggttgcac cggacaaagt ttggctgcca
      361 gacattgtac tgttcaataa tgctgatggg aactacgaag tgtcgtttat gtgtaatgtt
      421 gtgataaatt acaaaggcga aatgttgtgg gtaccaccgg cgatctataa gagctcctgc
      481 atcattgatg ttgaattctt tcctttcgac gaacaaacgt gccatctaat ttttggctca
      541 tggacataca atgaaaatga gataaagctt gagtttgagc aagcagagtg ggtcgactta
      601 tcggaatatt ctccaagctc aatctgggat gtcatggatg caccagctgc tctggttaat
      661 aagcgttcac gcattgaatt tcaagttagg ataaggagga aaactttgtt ttacaccgtg
      721 gtgctaataa ttccaaccgt attaatggca tttctaagta tggccgtatt tttccttcct
      781 actgactcag gtgagaagat gacacttacc atatcggtat tactttcaat agttgttttt
      841 ctactgcttg tctccaaaat tcttccaccg acctcatcta caatcccgtt gatggctaaa
      901 tatttactgc tcacattcgt gctcaacgtt attactatac tcgttactgt cattataatt
      961 aacgtttact ttcgcggtcc gaccactcat cgaatgccta aatgggtgcg aaccgtcttc
     1021 ttgcagataa tgcctaaatt attgtgtatg caaaggccaa agccgctaat gcgtagcttt
     1081 gctgcgaaaa acgggcattc aatgacagct gcatttcctg gcttgaatga attgaaacta
     1141 aacccgtcca tgcatcatcc cttatgccca tcagctgatg ctgacattag gcaaccgcca
     1201 gcgatagagt taacccacgt ggacggtatg gaagagctgg aaagggaccc gtcaacgagt
     1261 gtgtattatc cacttagccc ggacgctttg cacgccattg acgctatcga atatataacg
     1321 aatcatttga agcaggaaga ggagtacaaa atgtatcgag atgactggaa atatgtggca
     1381 atgattatcg atagattgtt attgtacgtc ttcttcggca ttacagttgg tggtacttgt
     1441 ggcatactgt tctctgcgcc ttatgtcttt caaggcgttg atcaacgagc tgaattacaa
     1501 cgtctcattt atttgtacaa aaatcgtggc gaaatttaa
//
LOCUS       Nbr-unc-29.11           1449 bp    DNA     linear   UNA 07-MAR-2016
DEFINITION  _NBR.scaffold.00507.87436 Nbr-unc-29_1 _NBR.scaffold.00507.87436
            undefined product 14700:18761 forward.
ACCESSION   urn.local...e4-5uo23lo
VERSION     urn.local...e4-5uo23lo
KEYWORDS    .
SOURCE      
  ORGANISM  
            .
FEATURES             Location/Qualifiers
     misc_feature    <1..30
                     /created_by="User"
                     /label="Trimmed"
     misc_feature    complement(<1..9)
                     /created_by="User"
                     /modified_by="User"
                     /label
                     /note="Geneious type: transmembrane region"
     misc_feature    631..693
                     /created_by="User"
                     /label
                     /note="Geneious type: transmembrane region"
     misc_feature    complement(718..780)
                     /created_by="User"
                     /label
                     /note="Geneious type: transmembrane region"
     misc_feature    826..888
                     /created_by="User"
                     /label
                     /note="Geneious type: transmembrane region"
     misc_feature    940..1272
                     /created_by="User"
                     /label="trimmed"
     misc_feature    complement(1303..1365)
                     /created_by="User"
                     /label
                     /note="Geneious type: transmembrane region"
     misc_feature    1366..>1449
                     /created_by="User"
                     /label="trimmed"
ORIGIN      
        1 ncgctggcat cggatgatga ggaacggctg atgatggacg tgttccgtgg ctacaattct
       61 ctgattcagc cggtaaaaaa catcaccgac acgccgatca tcgtgaaaat cgctctacag
      121 cttgtgcttc tcatcaatgt ggatgaaaag gatcaagtga tgcacacgaa cgtatggttg
      181 acattgaaat ggcacgattt tcaaatgcga tggaatccgg tgaaatacgg cgagatcaag
      241 cagattcgtg tccaaccgga taaggtgtgg ctgcctgaca ttgtgctgtt caacaatgcc
      301 gatggcaact acgaggtgtc gttcatgtgc aacgtcgtca tcaaccacct cggtgacatg
      361 ctctgggtcc cgccggcgat ctacaagagc tcctgcatca ttgacgtgga attcttcccg
      421 ttcgacgaac aagtctgcac gttggtgttc ggctcatgga cgtacaatga gaacgagatc
      481 aaactcgaat tcgaacaagc cgaatgggtc gatttgtccg agtacgccgc gtcgtcgatc
      541 tgggacgtga tggacgcgcc ggcatcgttg gtgaacaaac gcagtcgaat tgagtttcaa
      601 gtgagaatca ggcggaagac gctgttctac accgtggtgc tgatcattcc cacagttctg
      661 atggcgtttc tcagtatggc cgtattcttt ctgcctacag attcagggga gaaaatgacg
      721 ttgacgattt cggttctgct ttcaatcgtc gttttcctgc tgttggtgtc caagatccta
      781 ccaccgacgt caagcaccat tccgctcatg gctaaatacc tcctgctgac gttcgtgctc
      841 aatgtgatca ccatcctggt gacggtgatc atcattaacg tctactttcg tggtccgacc
      901 acccatcgga tgccgaactg ggttcggaag ctgtttctcg agtggatgcc gcaggcgatg
      961 tgcatgcagc gaccaaagtc gaagattcga aaagccaccg tggtggagcc ggagcagccc
     1021 ggtgtcactc agttacccgg actgggacag ttcaccatca atccgtccgc acatcatcct
     1081 ttctgtccga gtgccgatga aagtacggca tcggcgaagg tactgaactc gacaatcacc
     1141 ggtccaacaa aagatccgtc gttgtcgatt tactatccgc tgtccggcga tgccctcagg
     1201 gcaatcgatg ccatcgacta catcaccgat catctgaaac aggaagagga gcacaaaatg
     1261 tatcgagacg attggaagta cgtggcgatg atcatcgacc gactgctgct ctacgtcttt
     1321 ttcggcatca ccgtcggtgg aacctgtggt atactcttta gtgctccgta cgtatttcaa
     1381 ggcgtcaatc aacgcgaagt gctcgaccgg ctcatcgaac tctacaagac cggcggtcgt
     1441 cgcgattga
//
LOCUS       Nbr-unc-29.12           1455 bp    DNA     linear   UNA 07-MAR-2016
DEFINITION  _NBR.scaffold.00507.87436 Nbr-unc-29_2 _NBR.scaffold.00507.87436
            undefined product 26753:30275 forward.
ACCESSION   urn.local...e5-5uo23lo
VERSION     urn.local...e5-5uo23lo
KEYWORDS    .
SOURCE      
  ORGANISM  
            .
FEATURES             Location/Qualifiers
     misc_feature    <1..75
                     /created_by="User"
                     /label="Trimmed"
     misc_feature    complement(<1..54)
                     /created_by="User"
                     /modified_by="User"
                     /label
                     /note="Geneious type: transmembrane region"
     misc_feature    676..738
                     /created_by="User"
                     /label
                     /note="Geneious type: transmembrane region"
     misc_feature    complement(763..825)
                     /created_by="User"
                     /label
                     /note="Geneious type: transmembrane region"
     misc_feature    871..933
                     /created_by="User"
                     /label
                     /note="Geneious type: transmembrane region"
     misc_feature    985..1275
                     /created_by="User"
                     /label="trimmed"
     misc_feature    complement(1306..1368)
                     /created_by="User"
                     /label
                     /note="Geneious type: transmembrane region"
     misc_feature    1369..>1455
                     /created_by="User"
                     /label="trimmed"
ORIGIN      
        1 atgtcatatg ggtatattca aattttcaaa gcaaactcga tttcagtgtc agcatccgac
       61 gacgaggaac gcctcatgat ggacgtgttt cgtggttata acaatcttat acagcccgtc
      121 agaaacgtga gcgatatgcc ggtcatcgtc cgagttgcta tgcagctctt cttgcttatt
      181 aatgtagatg agaaggacca ggtgatgcac acgaacgtat ggttgacact gaaatggcac
      241 gattttcaaa tgcgatggaa tccggtgaac tatggcgaga ttaaggagat ccgagtatca
      301 ccggataaag tttggatgcc ggatatcgtg ctattcaaca atgccgatgg caactacgag
      361 gtgtcgttca tgtgcaacgt tgttatcaac tatcaaggtg atatgctttg ggtaccgccg
      421 gcgatctaca agagctcctg catcatcgac gtggaattct tcccattcga cgagcaagtc
      481 tgcacgttgg tgttcggctc ctggacgtac aacgagaacg agatcaaact cgaattcgag
      541 caagccgagt gggccgatct gtcggtgtat gggccgtcgt cgatctggga tgtgatcgat
      601 gcgccggcat cgttggtcaa taagcgaagt cggatcgagt ttcaagtgag aatcaggcga
      661 aagacactgt tctataccgt ggtgctgatc attccaaccg ttctgaccgc gtttctcagc
      721 atggcggtgt tctttctgcc aaccgattca ggagaaaaaa tgactctgac tacgtcaatt
      781 ctgctttcta tcgtcgtctt cctgctgttg gtgtcgaaga tcctaccacc aacgtccagc
      841 acgattccac tgatggcaaa gtacctcctg cttacgttcg tgctcaatgt gattaccatc
      901 cttgtcactg ttatcattat caacgtgtat ttccgtgccc ctaccacaca tcagatgccc
      961 gaatgggttc ggatgatttt catacagtgg atgcctcggg cgatgtgtat caagcggcca
     1021 aagtcgaact tcaaaaagat gaagaaaaat cacatctcaa agaatagcgc cgtcactcag
     1081 ttaccgggac ttggacgatt caccgtcgta ccgaccgcac atcatcccct gtgtccaagt
     1141 gccgacgaga aaccggatcc agtgacggca cagttctatc ctttgtcggc tgatgcgctt
     1201 cgagctatag acgccattga atacattgtc gatcatctca agcaggacga ggagtacaaa
     1261 atttaccgtg atgactggcg atatgtggcg atgatcatcg atcgattcct actgtacatc
     1321 tttttcggta tcaccttggg aggcacgtgt ggtatactgc tcagtgcacc gtacgttttt
     1381 caaggcatcg atcaacgcga agtgttggat cgtctaattc atttgtatgg gaccggagga
     1441 aggcgtgatg tctga
//
LOCUS       Nbr-unc-29.13           1431 bp    DNA     linear   UNA 07-MAR-2016
DEFINITION  _NBR.scaffold.00507.87436 Nbr-unc-29_3 _NBR.scaffold.00507.87436
            undefined product 40519:45033 forward.
ACCESSION   urn.local...e6-5uo23lo
VERSION     urn.local...e6-5uo23lo
KEYWORDS    .
SOURCE      
  ORGANISM  
            .
FEATURES             Location/Qualifiers
     misc_feature    <1..30
                     /created_by="User"
                     /label="Trimmed"
     misc_feature    complement(<1..9)
                     /created_by="User"
                     /modified_by="User"
                     /label
                     /note="Geneious type: transmembrane region"
     misc_feature    631..693
                     /created_by="User"
                     /label
                     /note="Geneious type: transmembrane region"
     misc_feature    complement(718..780)
                     /created_by="User"
                     /label
                     /note="Geneious type: transmembrane region"
     misc_feature    826..888
                     /created_by="User"
                     /label
                     /note="Geneious type: transmembrane region"
     misc_feature    940..1260
                     /created_by="User"
                     /label="trimmed"
     misc_feature    complement(1291..1353)
                     /created_by="User"
                     /label
                     /note="Geneious type: transmembrane region"
     misc_feature    1354..>1431
                     /created_by="User"
                     /label="trimmed"
ORIGIN      
        1 ncgttcgcat ccgacgatga ggagcgactt cttgtcgacg tgttccgtgg gtataattct
       61 ttgatccagc cgatacggaa caccagcgac atgccgatca tcgtcaaaat tgcactgcag
      121 ctcgtgttgc tgatcaatgt ggatgagaag gaccaggtga tgcacacgaa cgtatggttg
      181 acattgaaat ggcatgattt ccaaatgcgc tggaatcctg tcaactacgg tgagatcaag
      241 gagttgcgtg tttcaccgga gcgcgtttgg ctgcccgata tcgtcctctt taataatgcc
      301 gacggcaact acgaggtgtc gttcatgtgt aacgtggtca tcaacaatca tggcgatatg
      361 ctctgggtac cgccggccat ctataaaagc tcctgcatta tcgacgtgga attctttccg
      421 ttcgatgagc aagtctgtac gttggtgttc ggctcttgga cgtataacga gaacgagatc
      481 aaactcgaat tcgaacaagc cgaatgggtc gatctgtccg agtacgcccc atcgtccata
      541 tgggatgtga tcgatgcgcc ggcatcgcta gtgaataaac gaagccgcat cgaatttcag
      601 ctaaggatca ggcgaaaaac gctattctac accacagttc tcattattcc gactgtgctg
      661 atggcattca taagtatatc ggtgttcttc ttaccaaccg actcaggaga gaagatcacc
      721 ctcaccacct acgtgttgct gtcgatcgtc gtatttttgc tgctcgtgtc aaagattctt
      781 cctccgacgt ccagtacgat tccgttgatg gccaagtacc tgctgctgac ctttgtgctg
      841 aacgtgatca ccatcctggt tacggtggtg gtgattgacg tctacttccg ggcgccgacc
      901 acacatcgca tgccgctctg gacacggaat ttgttccttc agtggctacc gctagtgctg
      961 tgcatgcagc ggccgaagtc gatgctacga aagatgacaa ccaagggtaa caagggccta
     1021 acccaactgc ccggtattgg acagttctcc gtgaatccgg cagcgcatca tccagcttgt
     1081 ccgagcgccg actacaggac gtcatcggtg gtgaaaaccg acgcgacggc gattcactgt
     1141 gatccgttct cggccgctta ttatccgctc tcacctgaag cacttcttgc catcgacgcc
     1201 atcgaataca tcacagagca cctgaggcgg gacgaggaat ataaaatgta tcgtgacgac
     1261 tggaagtacg tggcgatgat tctcgaccga ctgctgctct acatcttttt cgggatcacc
     1321 ctcggcggca cgtgcggtat actgttcagt gcaccgtatg ttttccaagg tataaaccag
     1381 cgagaagtgc tgcgtaaatt gatcgagctc tacacgacgg gcggccgtta g
//
LOCUS       Nbr-unc-29.14           1434 bp    DNA     linear   UNA 07-MAR-2016
DEFINITION  _NBR.scaffold.00507.87436 Nbr-unc-29_4 _NBR.scaffold.00507.87436
            undefined product 47907:51865 forward.
ACCESSION   urn.local...e7-5uo23lo
VERSION     urn.local...e7-5uo23lo
KEYWORDS    .
SOURCE      
  ORGANISM  
            .
FEATURES             Location/Qualifiers
     misc_feature    <1..24
                     /created_by="User"
                     /label="Trimmed"
     misc_feature    complement(<1..3)
                     /created_by="User"
                     /modified_by="User"
                     /label
                     /note="Geneious type: transmembrane region"
     misc_feature    625..687
                     /created_by="User"
                     /label
                     /note="Geneious type: transmembrane region"
     misc_feature    complement(712..774)
                     /created_by="User"
                     /label
                     /note="Geneious type: transmembrane region"
     misc_feature    820..882
                     /created_by="User"
                     /label
                     /note="Geneious type: transmembrane region"
     misc_feature    934..1260
                     /created_by="User"
                     /label="trimmed"
     misc_feature    complement(1291..1353)
                     /created_by="User"
                     /label
                     /note="Geneious type: transmembrane region"
     misc_feature    1354..>1434
                     /created_by="User"
                     /label="trimmed"
ORIGIN      
        1 ncgtcagacg acgaggagcg gcttatggta gacgtgtttc gcggctacaa ttccctgatc
       61 cagcccataa gaaacctcac cgagacgcca gtcatagtga aagtcgccct gcagctggtg
      121 ttactaatca atgtagacga aaaagaccag gtgatgcaca caaacgtatg gctgacactg
      181 aaatggcatg attttcaaat gcgatggaat ccggtgaact atggtgagat taaggagatg
      241 cgagtctcac cggaaaaggt ctggctgcct gacattgtgc tgttcaacaa cgccgatggt
      301 aactacgagg tgtcgttcat gtgcaatgtc gtcatcaact accacggaga tatgctctgg
      361 gtcccgccgg cgatctacaa gagctcctgt atcattgacg tggaattctt cccattcgac
      421 gagcaagtct gcacgttggt gttcggctcc tggacgtaca acgagaacga gatcaaactc
      481 gaatttgaac aagccgaatg ggtcgatttg tccgagtacg cgccgtcatc gatttgggat
      541 ctgatggacg cgccggcatc gttggtgaac aaacgcagcc gaatcgaatt ccaagtgcgg
      601 atcaggcgaa agacactgtt ttacaccgtg gtgctgatca ttcccacagt tctaatggcg
      661 tttctcagta tggccgtatt ctttctgcct acagattcag gggagaaaat gacgttgacg
      721 atttcggttc tgctttcaat cgtcgtgttt ttgttgttgg tgtcgaaaat tctgccacca
      781 acgtctagca ctataccatt gatggcaaaa tatctcctat tgacgttcgt gctcaatgtg
      841 atcaccatct tggtgacggt aatcatcatc aacgtctatt ttcgaggtcc gactacccat
      901 cggatgccga agtgggtacg aaagttgttt cttgagtgga tgccatttgt gatgtgcatg
      961 cagcggccga aatccgcctc tcgtaagttg ctaatggcta gtcagaagcg cggtgtcgcc
     1021 cagctacccg gactcggcca gttcaccttc aatccgtcca ctcatcatcc gctctgccca
     1081 agtgctgacg acagaacggc ttcgacaaag gtgttcaact tctcgacgga catccctcgt
     1141 gattcggcca cctcgatgta ctacccgctc tcaccggatg ctctgcgagc catcgatgct
     1201 atcgagtata tcactgatca tctcagacag gatgaagagt ataagatgta ccgcgacgac
     1261 tggaagtacg tggcgatgat catcgatcga ctgctactgt acgtcttctt cggtattacc
     1321 gtagggggca ctatcggtat actgttcagt gcgccgtatg ttttccaagg cgtcaatcaa
     1381 cgggaagtcc tacagaagct gatcgatctc tacaagacca gaggcagcgg ctag
//
LOCUS       Ode-unc-29.5            1497 bp    DNA     linear   UNA 06-NOV-2015
DEFINITION  A new nucleotide sequence entered manually.
ACCESSION   urn.local...e8-5uo23lo
VERSION     urn.local...e8-5uo23lo
KEYWORDS    .
SOURCE      
  ORGANISM  
            .
FEATURES             Location/Qualifiers
     misc_feature    <1..81
                     /created_by="User"
                     /label="Trimmed"
     misc_feature    complement(<1..60)
                     /created_by="User"
                     /modified_by="User"
                     /label
                     /note="Geneious type: transmembrane region"
     misc_feature    682..744
                     /created_by="User"
                     /label
                     /note="Geneious type: transmembrane region"
     misc_feature    complement(769..831)
                     /created_by="User"
                     /label
                     /note="Geneious type: transmembrane region"
     misc_feature    877..939
                     /created_by="User"
                     /label
                     /note="Geneious type: transmembrane region"
     misc_feature    991..1320
                     /created_by="User"
                     /label="trimmed"
     misc_feature    complement(1351..1413)
                     /created_by="User"
                     /label
                     /note="Geneious type: transmembrane region"
     misc_feature    1414..>1497
                     /created_by="User"
                     /label="trimmed"
ORIGIN      
        1 atgcgcttgc aaccagtaat tcaagctgtt ctggctgttc aaacagctaa agtcctcgcg
       61 tctgacgatg aagagcgact tatgatggac gtgttccgag gctacaacaa ccttattcag
      121 ccggtgaaaa atatcagtga cacgccgatt attgtgaaaa tcgcgctaca actggtgctt
      181 cttataaatg tggacgaaaa ggaccaggta atgcacacga acgtttggtt gacactgaaa
      241 tggcacgatt ttcaaatgcg ttgggatccg gtcaactacg gagagatcaa tcagattcgc
      301 gtttcaccgg ataaagtctg gctgcccgat attgtgctgt tcaacaacgc tgatggcaac
      361 tacgaggtat ccttcatgtg taatgtcgtc ataaataatc ttggagatat gctctgggta
      421 ccaccggcga tctacaaaag ctcctgtata atagatgtag aattttttcc cttcgacgag
      481 caagtgtgta ccctggtgtt tggatcttgg acatacaatg aaaacgagat caaacttgag
      541 ttcgagcaag ctgaatgggt ggacctatct gagtattccg catcttccat ctgggacgtg
      601 atggacgcac cagcgtcgct ggtcaacaag cgaagccgaa ttgagtttca agttaggata
      661 cggaggaaaa ccttgttcta cactgtggtg ctcattatac ctaccgtgct gatggctttt
      721 ctcagtatgg ccgtattctt cttaccaaca gattcagggg agaaaatgac gctgaccatc
      781 tccgttttgt tgtccattgt tgtgtttttg ctgcttgtat cgaagattct tccgcctacg
      841 tccagtacta ttccgctcat ggcaaagtac ctcctcctaa catttgtgct caacgtgatc
      901 acaattctcg ttaccgtaat catcattaat gtgtatttcc gaggaccgac cacccacaac
      961 atgccaaaat gggttcgaca agtgttccta gagtggatgc cgcgggcgat gtgtatgcag
     1021 aggccgaagt cctactccag gaaggctgta ctcaaccatg aaaatcacca cagtaccgca
     1081 cagctacccg gcttggggca attcacgctg aatccgtctg cgcaccaccc attttgtccg
     1141 agtgctgacg aggccaatgc ctcaccgaag acgttaaaca ctgcgaatga tctcacatgt
     1201 catccagaaa ccaacgcatt ctacccgtta tcacaggatg ccctcagagc tatagatgcc
     1261 atagaataca tcacggatca tttgcgtcaa gatgatgaat ataaaatgta ccgcgacgac
     1321 tggaaatacg tggcgatgat tatcgatcga ctgctgctgt atgtcttttt cggtatcacc
     1381 gtcggaggga cttgtggtat actgttcagc gcaccttctg tatttcaagt ggtagatcaa
     1441 cgtgaagtgc tcgacaagct gatcaatcta tacaagaccg gcggtagtcg cgactag
//
LOCUS       Ode-unc-29.6            1494 bp    DNA     linear   UNA 06-NOV-2015
DEFINITION  A new nucleotide sequence entered manually.
ACCESSION   urn.local...e9-5uo23lp
VERSION     urn.local...e9-5uo23lp
KEYWORDS    .
SOURCE      
  ORGANISM  
            .
FEATURES             Location/Qualifiers
     misc_feature    <1..81
                     /created_by="User"
                     /label="Trimmed"
     misc_feature    complement(<1..60)
                     /created_by="User"
                     /modified_by="User"
                     /label
                     /note="Geneious type: transmembrane region"
     misc_feature    682..744
                     /created_by="User"
                     /label
                     /note="Geneious type: transmembrane region"
     misc_feature    complement(769..831)
                     /created_by="User"
                     /label
                     /note="Geneious type: transmembrane region"
     misc_feature    877..939
                     /created_by="User"
                     /label
                     /note="Geneious type: transmembrane region"
     misc_feature    991..1317
                     /created_by="User"
                     /label="trimmed"
     misc_feature    complement(1348..1410)
                     /created_by="User"
                     /label
                     /note="Geneious type: transmembrane region"
     misc_feature    1411..>1494
                     /created_by="User"
                     /label="trimmed"
ORIGIN      
        1 atgcgtctcg aaccgttact tcatgcagtc cttgctgttt tcacggtcaa ggtaggtgca
       61 tctgacgatg aggaacgcct catggtggac gtatttcggg ggtacaattc tctgatccag
      121 cccgtgaaga atatctcgga gataccgatc attgtcaaga tggccctaca gctggtgctc
      181 ttaatcaatg ttgacgagaa agaccaagtg atgcacacca acgtttggct gacactgaaa
      241 tggcacgatt ttcaaatgcg ttggaatcca gtgagctatg gcgaaattcg agagatgcga
      301 gtagcaccgg acaaagtttg gctaccagac attgttttgt tcaacaacgc tgatggcaac
      361 tatgaggtgt cgtttatgtg caacgtcgtg atcaactatc ttggggatat gctctgggtg
      421 cctccagcca tttataagag ctcctgtatc attgacgtgg agttcttccc atttgacgag
      481 caggtgtgca cgttggtatt tggatcatgg acgtataatg agaatgagat caaactcgag
      541 ttcgagcaag ctgaatgggt agacctatct gaatatgctc cttcctcaat atgggatgtg
      601 atcgatgcgc ctgcttcact ggtaaataaa cgtagccgga ttgaattcca gtttagaata
      661 cggcggaaaa ccttgttcta cactgtggtt ctgattattc caacagtgct catggctttt
      721 ctaagtatgg ccgtattttt cttgccgacg gattcaggag agaaaatgac gttgacaatt
      781 tccgttctgt tgtctattgt tgtgttcctg ttgcttgtat cgaaaatcct gccgcccacg
      841 tccagcacca ttcctcttat ggcaaagtac cttctgctaa catttgtgct caacgtcatt
      901 acaattctgg ttaccgtaat catcatcaac gtctacttcc gcggacccac tactcaccgt
      961 atgcccgctt gggtacgcac actcttcctt gagtggatgc cctgcgtgat gtgtatgcaa
     1021 cggccaaaat cagcctctcg gaaactggca acgagccaga aaccaagagg cgtggctcag
     1081 ctgccaggac tgggccagtt caccttcaat ccagccactc atcatccgtt ctgtccaagt
     1141 gcagatgata gaaccgcctc agcaaaggtg ctgaacgaaa cgacagagat agttcgggat
     1201 ccagtgacgg cagcgttcta tccgctgtcc ccagatgccc taaaagcaat cgatgcaatc
     1261 gaatacatca ccgatcacct caaacaagat gaagagttca aaatgtatcg tgatgactgg
     1321 aaatacgttg cgatgattat cgatcggctg ttgctctacg tctttttcgg cattacggtt
     1381 ggaggcacgt gcggcatact tttcagtgca cctcacatat tccaaggcgt ggatcaacga
     1441 gaagtgttgc gtagacttat tgaattgtac aagagtggag gaaatcaaag ctga
//
LOCUS       Ovo-unc-29              1527 bp    DNA     linear   UNA 07-MAR-2016
DEFINITION  .
ACCESSION   urn.local...et-5uo23lq
VERSION     urn.local...et-5uo23lq
KEYWORDS    .
SOURCE      
  ORGANISM  
            .
FEATURES             Location/Qualifiers
     misc_feature    <1..102
                     /created_by="User"
                     /label="Trimmed"
     misc_feature    complement(19..81)
                     /created_by="User"
                     /modified_by="User"
                     /label
                     /note="Geneious type: transmembrane region"
     misc_feature    703..765
                     /created_by="User"
                     /label
                     /note="Geneious type: transmembrane region"
     misc_feature    complement(790..852)
                     /created_by="User"
                     /label
                     /note="Geneious type: transmembrane region"
     misc_feature    898..960
                     /created_by="User"
                     /label
                     /note="Geneious type: transmembrane region"
     misc_feature    1012..1353
                     /created_by="User"
                     /label="trimmed"
     misc_feature    complement(1384..1446)
                     /created_by="User"
                     /label
                     /note="Geneious type: transmembrane region"
     misc_feature    1447..>1527
                     /created_by="User"
                     /label="trimmed"
ORIGIN      
        1 atgcaaccga gtgactcatc aactacgttt gttctcgttt actacactat gctactactc
       61 atcgctcaac aaatattatg ttcggatgag gaagaacgtt tgatggtgga tctgttccga
      121 gggtataatt ctctcattca gccagttcgt aatttgaacg agactccgat cattgtcaaa
      181 attgctttac aactcgccct actcattaac gttgatgaga aagatcaggt tatgcataca
      241 aatgtgtggc ttactttgaa gtggcacgat tttcaaatgc gctggaatcc ggtagattat
      301 ggtgaaattc aaaatattcg agttgcaccg gacaaagttt ggttgcctga tatcgtctta
      361 ttcaataacg cggatggaaa ttatgaagta tcatttatgt gtaatgttgt aatcaattat
      421 aaaggcgaaa tgctttgggt accaccggcg atctacaaaa gttcctgcat catcgatgtt
      481 gaattcttcc ctttcgatga acaaacatgt catttgattt ttggctcatg gacatacaac
      541 gaaaatgaga taaagcttga attcgagcaa gcggaatggg tcgacttatc ggagtatgcg
      601 ccaagctcaa tttgggatgt tatggatgca cctgccgctt tggtcaataa gcgttcacgc
      661 attgaatttc aagttagaat aaggcgaaaa actctatttt ataccgtcgt attaatcatt
      721 ccaactgtat taatggcgtt tctcagcatg gccgtgtttt tccttcccac tgactcaggc
      781 gagaaaatga cactcaccat atcagtatta ctctcaatag ttgtttttct gttgcttgtc
      841 tccaaaattt tgccgccgac ctcatccaca atcccactaa tggccaaata tttattgctc
      901 acttttgtgc tcaacgttat taccatactt gttactgtta ttataattaa cgtttatttt
      961 cgtggcccaa ccactcatcg tatgcctaaa tgggtacgaa ctgttttctt acagataatg
     1021 cctaaattgt tgtgtatgca aaggccaaaa ccgttactgc ataatattac tcagaaaaat
     1081 gggcattcaa ttactgctcc attttctggc gtcaatgaat tcaaacttaa tccatctata
     1141 catcatccat tgtgtccatc agttgacact gataatagac aaccgccagc aatagaatta
     1201 acgcatgtgg acagcatgga gcaactggaa aaggatccat cgacaagtgc ttactaccca
     1261 ctcagtcctg acgccttacg tgcgattgac gccatcgaat atataactaa tcatttgaaa
     1321 caggaagagg aatataaaat gtatcgcgat gattggaaat atgtagcaat gattatcgat
     1381 agattattgt tatacgtatt cttcggtatt acagttggtg gtacctgcgg tatattgttc
     1441 tctgcgcctt atgtctttca aggtgttgat caacgagctg aattacaacg ccttattcat
     1501 ttgtacaaaa atggtggcga aatttga
//
LOCUS       Pex-unc-29.15           1575 bp    DNA     linear   UNA 07-MAR-2016
DEFINITION  cds:scaffold357-EXSNAP2012.7_scaffold357 Pex-unc-29
            cds:scaffold357-EXSNAP2012.7_scaffold357 undefined product
            81923:88381 forward.
ACCESSION   urn.local...eb-5uo23lp
VERSION     urn.local...eb-5uo23lp
KEYWORDS    .
SOURCE      
  ORGANISM  
            .
FEATURES             Location/Qualifiers
     misc_feature    <1..90
                     /created_by="User"
                     /label="Trimmed"
     misc_feature    complement(<1..69)
                     /created_by="User"
                     /modified_by="User"
                     /label
                     /note="Geneious type: transmembrane region"
     misc_feature    685..747
                     /created_by="User"
                     /label
                     /note="Geneious type: transmembrane region"
     misc_feature    complement(772..834)
                     /created_by="User"
                     /label
                     /note="Geneious type: transmembrane region"
     misc_feature    880..942
                     /created_by="User"
                     /label
                     /note="Geneious type: transmembrane region"
     misc_feature    994..1323
                     /created_by="User"
                     /label="trimmed"
     misc_feature    complement(1354..1416)
                     /created_by="User"
                     /label
                     /note="Geneious type: transmembrane region"
     misc_feature    1417..1507
                     /created_by="User"
                     /label="trimmed"
ORIGIN      
        1 atgattctcc gatcgcacct tctagcatgc atcacagcgt tgatttattt tgcgagaccc
       61 gtcggttgtt cagaggagga ggagcggttg atggtggaca tcttccgagg atacaaccca
      121 ctgattccgc cagtccacaa tgcctccgct ctccctattg tcgtgcgggt atcccttcag
      181 ctggttttgt tgatagatgt aaatgaaaag gatcaagtga tgcacacgaa tgtgtggttg
      241 acactggtgt ggcacgattt ccagatgcga tggaacccca cgaactacgg cggcatcagc
      301 caaattcgcg tgtcgcccga taaagtctgg ctgccggaca ttgtcctgtt caataacgct
      361 gacggcaact tcgaggtctc cttcatgtgt aacgtcgtca ttgagagcac gggcgacatg
      421 ttgtgggtgc cgccggcact ttacaagagc tcctgcatta ttgacgtcga atacttcccg
      481 ttcgatcagc agagttgcta cctcatattc ggcagttgga cttacgacga gaaagagctg
      541 attctggact acgtcaagta catcgacctg ggagagtact ccaagtcgtc catctgggac
      601 atagtcgacg cgcccgctga gctggcccaa caacgatcga ggatacagtt caacgtgatt
      661 attagacgaa agacgctatt ctacactgtc gtactcatca ttccgactgt cctgatggcc
      721 tttctgtcga tggccgtatt cttccttccc acggattccg gcgagaagat caccctgacc
      781 atctccgtcc tgctctcgat cgttgtcttc ctgttgctag tgtccaagat tctgcctccg
      841 acatcgtcga cgataccgct gatggccaag tatcttcttc tcactttcgt gctcaatgtc
      901 ataacgattc tcgtcactgt gatcatcatc aacgtgtatt ttaggagtcc aacaacacac
      961 aggatgccga actgggtcag ggtcatcttc ttacaattca tgcccaagtt cctgtgcatg
     1021 cgacgaccaa aggcaacaga gaagcgcaag agcaatttga agaacgtcaa gaaaatgacc
     1081 gctctccctg gcctcggcaa cttctccagc agcccggccc cgcaccatcc actgtgtccg
     1141 tcatctgagg agaagacggc gatgctagat gctaataaac tctcaccgtt cgcgcttccg
     1201 aaagacccaa gcgtctccat gtactacccc ctgtctgcac aagcaatcga tgcaatcgat
     1261 gctattgagt acatcacgga gtacattagg aaggatgagg agctgaaaat gttccgcgat
     1321 gattggaagt atgtggcgat gattctcgat cgtcttcttc tttacgtctt cttcggcatc
     1381 actctgggag gaacgatcgg gatcctggcc tcctctccgt atgtcttcag cagcgaggac
     1441 gaaaatcgcg ttctgaaggg actcgtggac aaactatcga gcacgaatga aacggaggtg
     1501 ctttggcgta tcaccgaaga gttcaagaaa ttccgtgata aaaagggaat ggtggataag
     1561 ggagacttct tataa
//
LOCUS       Pex-unc-29.16           1473 bp    DNA     linear   UNA 07-MAR-2016
DEFINITION  _scaffold102 Pex-unc-29_2 _scaffold102 undefined product
            188430:192902 forward.
ACCESSION   urn.local...ec-5uo23lp
VERSION     urn.local...ec-5uo23lp
KEYWORDS    .
SOURCE      
  ORGANISM  
            .
FEATURES             Location/Qualifiers
     misc_feature    <1..87
                     /created_by="User"
                     /label="Trimmed"
     misc_feature    complement(16..66)
                     /created_by="User"
                     /modified_by="User"
                     /label
                     /note="Geneious type: transmembrane region"
     misc_feature    688..750
                     /created_by="User"
                     /label
                     /note="Geneious type: transmembrane region"
     misc_feature    complement(775..837)
                     /created_by="User"
                     /label
                     /note="Geneious type: transmembrane region"
     misc_feature    883..945
                     /created_by="User"
                     /label
                     /note="Geneious type: transmembrane region"
     misc_feature    997..1302
                     /created_by="User"
                     /label="trimmed"
     misc_feature    complement(1333..1395)
                     /created_by="User"
                     /label
                     /note="Geneious type: transmembrane region"
     misc_feature    1396..>1461
                     /created_by="User"
                     /label="trimmed"
ORIGIN      
        1 atgattttgt tctcacattg ttacttgtta atttcttact cttctaatca ttatatatca
       61 catacctctg atgatgaaga gcgacttatg gtcgatgtat ttagggggta caattcgctt
      121 atacagccag ttacaaatct gtccactcta ccaatcacag tgaaagtagc tcttcaattg
      181 gttctactta ttaatgtaga cgaaaaagat caagtaatgc atacgaatgt atggttgaca
      241 ctaaaatggc atgactttca aatgaaatgg aatcctgtta aatacggtga gattcgacag
      301 attcgagtgt caccggacaa agtatggcta ccggatattg tcttatttaa taatgctgat
      361 ggaaactacg aagtctcttt catgtgtaac gtagtaatca ataatcttgg agagatgtta
      421 tgggttcctc cagcaatcta caagagttcc tgcattattg atgtcgaatt cttcccattt
      481 gatgagcaaa cttgtcatct aatattcggt agttggactt acaatgagag tgagataact
      541 ctggaattcg aacaagctga atgggtagat ttatctgagt atgctccatc ttctatttgg
      601 gatgtaatgg atgcacctgc atcacttgtc aataaaagat caagaattga atttcaagtt
      661 agaatcagac gtaaaactct tttctacaca gtagttctga taattccaac ggtgctcatg
      721 gctcttctat ctatggccgt tttctttctt cccactgatt caactgagaa gataactctt
      781 atcatttctg ttcttctttc tattgttgtt tttcttttac ttgtttctaa aattcttcct
      841 ccaacttcat cgactattcc tcttatggca aaatatcttc ttctcacatt tgttctcaat
      901 gtcatcacaa ttcttgtaac tgttatcata atcaacgtat attttcgttc tccaacaact
      961 catcgaatgc cccattgggt acgaatactt ttcctcacta ttatgcctac ttttctttgt
     1021 atgcgtcgtc cgattggcaa gagaaacgaa aggaaaacta aaaataagaa tggttggacg
     1081 gcccttcctg gaatcggagc attttcatcc aatccaactc ctcatcatcc acaatgtcct
     1141 tcttctaatg aaaaaagtgc gataaatagg attaatatgt gtaaagatac gaatccattc
     1201 tattatccac tatctaatga agcagtggag gcaattgacg ctatcgagta tataactcaa
     1261 catttaaaga aagatgaaga gtataaaatg tatcgagatg attggaagta cgttgcaatg
     1321 attatcgatc gattactgct atacgtattc ttcggaatta catttggagg aactgttgga
     1381 atattattct cagctcctca tgtattcgaa accaagaatg agctattgtt tcttcgattg
     1441 ttaatctctc ttcgatctaa tattatatta tga
//
LOCUS       Ppa-unc-29.15           1521 bp    DNA     linear   UNA 07-MAR-2016
DEFINITION  .
ACCESSION   urn.local...eu-5uo23lq
VERSION     urn.local...eu-5uo23lq
KEYWORDS    .
SOURCE      
  ORGANISM  
            .
FEATURES             Location/Qualifiers
     misc_feature    <1..90
                     /created_by="User"
                     /label="Trimmed"
     misc_feature    complement(<1..69)
                     /created_by="User"
                     /modified_by="User"
                     /label
                     /note="Geneious type: transmembrane region"
     misc_feature    685..747
                     /created_by="User"
                     /label
                     /note="Geneious type: transmembrane region"
     misc_feature    complement(772..834)
                     /created_by="User"
                     /label
                     /note="Geneious type: transmembrane region"
     misc_feature    880..942
                     /created_by="User"
                     /label
                     /note="Geneious type: transmembrane region"
     misc_feature    994..1317
                     /created_by="User"
                     /label="trimmed"
     misc_feature    complement(1348..1410)
                     /created_by="User"
                     /label
                     /note="Geneious type: transmembrane region"
     misc_feature    1411..>1521
                     /created_by="User"
                     /label="trimmed"
ORIGIN      
        1 atgattctcc ggtcgcccct tctagcatgc atcacagcgt tcatttattt cacgggtccc
       61 atcgggtgtt cagaggagga agaacggttg atggtggaca tcttccgagg atacaaccca
      121 ctgattccgc cagtccacaa tgcctccgct ctccctattg tcgtacgggt atcccttcag
      181 ctggttttgc tgatagatgt gaacgaaaag gaccaagtga tgcacacgaa tgtgtggttg
      241 acactggtgt ggcacgactt ccagatgcgc tggaacccca cgaactacgg cggaatcagt
      301 cagattcgcg tgtcgcccga taaagtatgg ctgcctgaca ttgtcctctt caataacgcc
      361 gacggcaact tcgaggtctc cttcatgtgt aacgtagtca ttgagagcac cggggacatg
      421 ttgtgggtgc ctccggccct gtacaagagc tcctgtatta ttgacgtcga atacttcccg
      481 ttcgaccagc agagttgcta tctcatcttc ggcagttgga cttatgacga gaaggagctg
      541 attctggact acgtcaagta tatcgacttg ggagagtact ccaagtcatc gatctgggac
      601 attgtcgacg cgcccgctga gctggcccag caacgatcaa ggatacagtt caacgtgatt
      661 attagacgaa agacgctgtt ctacacggtc gtactcatta ttccgactgt tctgatggcg
      721 tttctgtcga tggctgtatt ctttttgccg actgactcgg gcgagaagat caccctcaca
      781 atctccgtcc tgctctccat cgtcgttttc cttctgctcg tgtccaagat tctcccgccg
      841 acgtcctcga cgataccgct gatggcaaag tacctcctcc taaccttcgt cctcaacgtc
      901 atcacgattc tcgtcactgt gattatcatc aacgtgtatt ttaggagtcc aacgacgcat
      961 aggatgccga attgggtcag ggtcatcttt ttacaattca tgcccaagtt cctgtgcatg
     1021 cgacgaccaa aggcaacgga gaagcgcaag tgcaatttga agaataaaat gacggcccta
     1081 ccagggctcg gtaacttctc cagcagcccg gccccgcacc atccactgtg tccgtcgtct
     1141 gaggagaaaa cggaattgtt agatgccaat aagctctcac cgttcgccct tccgaaagat
     1201 ccgagcgtct ctatgtacta cccgctgtct gcgcaagcaa tcgacgctat agacgcgatc
     1261 gaatacatca ccgagtacat taggaaggat gaggagctga aaatgttccg cgatgactgg
     1321 aagtatgtgg cgatgatcct ggaccgtctc cttctctacg ttttcttcgg catcactctg
     1381 ggaggaacga tcgggattct ggcctcgtcg ccgtatgtct tcagcagcac gaatgaaacg
     1441 gaggcgcttt ggcgtatcac cgaggagttc aagaaattcc gggataaaaa ggaaatggtg
     1501 gataagggag acttcttata a
//
LOCUS       Ppa-unc-29.16           1470 bp    DNA     linear   UNA 07-MAR-2016
DEFINITION  .
ACCESSION   urn.local...ev-5uo23lq
VERSION     urn.local...ev-5uo23lq
KEYWORDS    .
SOURCE      
  ORGANISM  
            .
FEATURES             Location/Qualifiers
     misc_feature    <1..87
                     /created_by="User"
                     /label="Trimmed"
     misc_feature    complement(<1..66)
                     /created_by="User"
                     /modified_by="User"
                     /label
                     /note="Geneious type: transmembrane region"
     misc_feature    688..750
                     /created_by="User"
                     /label
                     /note="Geneious type: transmembrane region"
     misc_feature    complement(775..837)
                     /created_by="User"
                     /label
                     /note="Geneious type: transmembrane region"
     misc_feature    883..945
                     /created_by="User"
                     /label
                     /note="Geneious type: transmembrane region"
     misc_feature    997..1299
                     /created_by="User"
                     /label="trimmed"
     misc_feature    complement(1330..1392)
                     /created_by="User"
                     /label
                     /note="Geneious type: transmembrane region"
     misc_feature    1393..>1470
                     /created_by="User"
                     /label="trimmed"
ORIGIN      
        1 atgattttgc tctcacattg ttacttgtta atttcttact cttctaatca ttatatatca
       61 catacctccg atgatgaaga gcgacttatg gtcgatgtat ttagagggta caactccctt
      121 atacagccag ttacaaatct gtccactcta ccaatcatag tgaaagtagc tcttcaattg
      181 gttctactta ttaatgtaga cgaaaaagat caagtaatgc atacgaatgt atggttgaca
      241 ctaaaatggc atgactttca aatgaaatgg aatccagtta aatacggtga gattcgacag
      301 attcgagtgt caccggacaa agtatggcta ccggatattg tcttatttaa taatgctgat
      361 ggtaactacg aagtctcctt catgtgtaac gtagtaatca ataatcttgg agagatgtta
      421 tgggttcctc cagcaattta caaaagttcc tgcattattg atgtcgaatt cttcccattt
      481 gatgagcaaa cttgtcatct aatattcggt agttggactt ataatgagag tgaaataact
      541 ctagaattcg aacaagctga atgggtggat ttatcagaat atgctccatc ttctatttgg
      601 gatgtaatgg atgcacctgc atcacttgtc aataaaagat caagaattga atttcaagtt
      661 agaatcagac gtaagactct tttctacaca gtagttctga taattccaac ggtgcttatg
      721 gctcttctat ctatggccgt tttctttctt cccactgatt caactgagaa gataactctc
      781 atcatttctg tccttctttc tattgttgtt tttcttttac ttgtttctaa aattcttcct
      841 ccaacttcat cgactattcc tcttatggca aaatatcttc ttctcacatt tgttctcaat
      901 gtcatcacaa ttcttgtaac agttatcata atcaacgtat attttcgttc tccaacaact
      961 catcgaatgc cccattgggt acgaatcctt ttcctcacca ttatgcctac ttttctttgt
     1021 atgcgtcgtc cgattggcaa gagaaacgaa agaaaaacta aaaataagaa tggttggacg
     1081 gctcttcctg gaattggagc tttttcatcc aatccaactc ctcatcatcc acaatgtcct
     1141 tcttcaaatg aaaatgcgat aaataggata aatatgtgta aagacacgaa tccattctat
     1201 tatccactat ctcacgaagc agtggaggca attgatgcta tcgagtatat aactcaacat
     1261 ttgaagaaag atgaagagta taaaatgtat cgagatgatt ggaagtacgt tgcaatgatt
     1321 atcgatcgat tactgttata cgtattcttc ggaattacat ttggaggaac agttggaata
     1381 ttattctctg ctcctcatgt attcgaaacc aagaatgagc aattgtttct tcgattgtta
     1441 atctctcctc gatctaatat tatattatga
//
LOCUS       Tci-unc-29.1            1497 bp    DNA     linear   UNA 07-MAR-2016
DEFINITION  Teladorsagia circumcincta nicotinic acetylcholine receptor
            non-alpha subunit 29.1 mRNA, complete cds.
ACCESSION   urn.local...ef-5uo23lp
VERSION     urn.local...ef-5uo23lp
KEYWORDS    .
SOURCE      Teladorsagia circumcincta
  ORGANISM  Teladorsagia circumcincta
            Eukaryota; Metazoa; Nematoda; Chromadorea; Rhabditida; Strongylida;
            Trichostrongyloidea; Haemonchidae; Ostertagiinae; Teladorsagia.
FEATURES             Location/Qualifiers
     misc_feature    <1..81
                     /created_by="User"
                     /label="Trimmed"
     misc_feature    complement(<1..60)
                     /created_by="User"
                     /modified_by="User"
                     /label
                     /note="Geneious type: transmembrane region"
     misc_feature    682..744
                     /created_by="User"
                     /label
                     /note="Geneious type: transmembrane region"
     misc_feature    complement(769..831)
                     /created_by="User"
                     /label
                     /note="Geneious type: transmembrane region"
     misc_feature    877..939
                     /created_by="User"
                     /label
                     /note="Geneious type: transmembrane region"
     misc_feature    991..1320
                     /created_by="User"
                     /label="trimmed"
     misc_feature    complement(1351..1413)
                     /created_by="User"
                     /label
                     /note="Geneious type: transmembrane region"
     misc_feature    1414..>1497
                     /created_by="User"
                     /label="trimmed"
ORIGIN      
        1 atgtatttcc aactcttagt agcagccatc gccagccttc taatggcaac agcgttggct
       61 tccgatgacg aagagcgtct tatgatggac gtttttcgcg gctacaattc acttatacag
      121 ccggtgaagg atatcagcga cactccaatc atcgtaaaaa tcgcactgca acttgtattg
      181 cttattaatg ttgacgaaaa ggatcaagta atgcacacaa acgtgtggtt aacattgaaa
      241 tggcacgatt ttcaaatgcg ttggaatcct gtgaaatacg gcgaaattcg acaaattcga
      301 gtgcaaccgg ataaagtgtg gcttcctgac atcgtcctat ttaacaacgc tgatgggaac
      361 tacgaagtat cgttcatgtg caatgttgtt ataaatcatc tgggtgacat gctatgggta
      421 ccacctgcaa tctacaagag ttcatgcatc attgatgtgg aatttttccc gttcgatgag
      481 caggtgtgca cgttagtgtt tggatcgtgg acatacaatg agaatgagat caaactggaa
      541 ttcgaacaag ccgaatgggt agatttgtcc gaatacgcac catcttctat ttgggatgtg
      601 atggatgctc ccgcctcgtt ggtgaacaaa cggagccgga tcgaattcca agtgagaata
      661 aggagaaaaa cgcttttcta cactgttgta ctcattattc ccacagtgct gatggctttt
      721 ctcagtatgg cagtgttctt tctaccaaca gactccggtg aaaagatgac gctaacaatc
      781 tccgtgctgc tttccatcgt cgttttcctg ctgctggtct caaaaattct tccaccgacg
      841 tccagcacaa taccacttat ggcaaagtat ctcctgctca cgttcgtgct caacgtcatc
      901 accatcctgg tgaccgtaat cattatcaat gtctactttc gtgggccaac cacacatcgt
      961 atgcccaagt gggtgcgtaa gctgttcctt gagtggatgc cccatgcgat gtgtatgcaa
     1021 cgaccgaaat cccaagtaag gaaaccaatt gccgaacctc cacaccctga ggtccaccaa
     1081 ctacccggtc tgggtcactt caccataaat ccggctgcac atcacccttt ctgtccaagt
     1141 gctgatgaaa agaccgcatc gccgaaaact ttgaattgta ccactgaact gacaacacga
     1201 gaccctcttc tgctgtcata ctatccccta tctgccgatg cccttcaagc aatcgacgct
     1261 atcgactaca tcaccgatca tctgaaacac gaagaggaac ataaaatgta ccgtgacgac
     1321 tggaagtacg tggcgatgat aattgatcga ttgctgctgt acgtcttctt cggcatcacc
     1381 gttggtggca cgtgtggaat actttttagt gcaccatatg tattccaagg tgtcaatcaa
     1441 cgtgcagtac tggatcggct tattgacctg tataagagtg gtggaaatcg tgattaa
//
LOCUS       Tci-unc-29.2            1497 bp    DNA     linear   UNA 07-MAR-2016
DEFINITION  Teladorsagia circumcincta nicotinic acetylcholine receptor
            non-alpha subunit 29.2 mRNA, complete cds.
ACCESSION   urn.local...eg-5uo23lp
VERSION     urn.local...eg-5uo23lp
KEYWORDS    .
SOURCE      Teladorsagia circumcincta
  ORGANISM  Teladorsagia circumcincta
            Eukaryota; Metazoa; Nematoda; Chromadorea; Rhabditida; Strongylida;
            Trichostrongyloidea; Haemonchidae; Ostertagiinae; Teladorsagia.
FEATURES             Location/Qualifiers
     misc_feature    <1..81
                     /created_by="User"
                     /label="Trimmed"
     misc_feature    complement(<1..60)
                     /created_by="User"
                     /modified_by="User"
                     /label
                     /note="Geneious type: transmembrane region"
     misc_feature    682..744
                     /created_by="User"
                     /label
                     /note="Geneious type: transmembrane region"
     misc_feature    complement(769..831)
                     /created_by="User"
                     /label
                     /note="Geneious type: transmembrane region"
     misc_feature    877..939
                     /created_by="User"
                     /label
                     /note="Geneious type: transmembrane region"
     misc_feature    991..1320
                     /created_by="User"
                     /label="trimmed"
     misc_feature    complement(1351..1413)
                     /created_by="User"
                     /label
                     /note="Geneious type: transmembrane region"
     misc_feature    1414..>1497
                     /created_by="User"
                     /label="trimmed"
ORIGIN      
        1 atgcgccttc atccacttgt tcttagtttc agtattcctc tttttgttac agtgctctcc
       61 tctgaagatg aggaacgtct tatggttgat gtgttccgcg ggtacaactc ccttataccg
      121 cccatcagaa atctcagtga catgccactc atcgtgagag tcgccatgca actcttcctt
      181 cttatcgatg ttgcagaaaa ggaccaggtg atgcacacga acgtttggtt gacgttgaaa
      241 tggcatgact tccagatgcg atggaatcca gtaaattacg gtgagattaa agaaatgcgc
      301 atctcaccgg ataaagtctg gctgcctgat atcgttctat tcaataacgc tgatggcaat
      361 tatgaagtgt ccttcatgtg caatgtcgtt ataaactacc atggtgacat gctttgggta
      421 ccgccagcaa tctacaaaag ttcttgcatt atagacgtcg aattcttccc cttcgacgaa
      481 caggtgtgca cactggtgtt cggatcgtgg acgtacaatg agaacgagat caagctcgag
      541 tttgaacaag ccgaactggc agatctttcc gaatacgagc cttcttctat ttgggatgtg
      601 attgacgctc ctgcacagtt ggtgaatagg cgcagtcgaa tcgagtttca agtaaggatc
      661 agacggaaaa cgctattcta cacgatcatt ctgatcattc ctactttaat tatgggaact
      721 ttgaatatgg cagtgttctt tttaccgaca gactcaggtg aaaagatgac gctaacaatc
      781 tccgtcatgc tttcgatagt cgtattcctc ttgctcgtgt cgaaaatcct tccgccaaca
      841 tccagtacga ttccactgat ggcaaagtat cttctgctaa cttttgtgct caacgtaatc
      901 acaattttga ttacgattgt tatcataaat gtttatttcc gcagtccaac gacgcaccgc
      961 atgccagaat gggtgcgcat ggtctttcta gagtggatgc catttctgat gtgtatgcaa
     1021 cgaccgaaat cggcttcccg aaaattaatg acccggaaaa agcgcgctgt ggctgtcgct
     1081 caactaccag gagtaggcaa gttcactctc aaccgtgcaa cacatcatcc actgtgtccg
     1141 agtgctgacg acaggaccgc atcagtgaaa gtgctaaaca gcgcgaatga cattcctcaa
     1201 gatcctgaca cggccatgtt ttatccgctt tcaccagatg cgcttcgtgc tattgatgct
     1261 attgagtaca tcacggatca tattgtgcag gaaaaggaat acaaaatgca ctgtgacgac
     1321 tggaggtttg tagcgatgat tatcgatcga ctgttgttgt acatcttctt cggtatcacc
     1381 gccggtggta cctgcggtat actgttcagt gcgccatatg tttttgaagg tgtgaatcaa
     1441 cgtgaagtgt tggacaaact tatcaacttg tataaaaccg gtggtatccg tgattaa
//
LOCUS       Tci-unc-29.3            1494 bp    DNA     linear   UNA 07-MAR-2016
DEFINITION  Teladorsagia circumcincta nicotinic acetylcholine receptor
            non-alpha subunit 29.3 mRNA, complete cds.
ACCESSION   urn.local...eh-5uo23lp
VERSION     urn.local...eh-5uo23lp
KEYWORDS    .
SOURCE      Teladorsagia circumcincta
  ORGANISM  Teladorsagia circumcincta
            Eukaryota; Metazoa; Nematoda; Chromadorea; Rhabditida; Strongylida;
            Trichostrongyloidea; Haemonchidae; Ostertagiinae; Teladorsagia.
FEATURES             Location/Qualifiers
     misc_feature    <1..81
                     /created_by="User"
                     /label="Trimmed"
     misc_feature    complement(<1..60)
                     /created_by="User"
                     /modified_by="User"
                     /label
                     /note="Geneious type: transmembrane region"
     misc_feature    682..744
                     /created_by="User"
                     /label
                     /note="Geneious type: transmembrane region"
     misc_feature    complement(769..831)
                     /created_by="User"
                     /label
                     /note="Geneious type: transmembrane region"
     misc_feature    877..939
                     /created_by="User"
                     /label
                     /note="Geneious type: transmembrane region"
     misc_feature    991..1320
                     /created_by="User"
                     /label="trimmed"
     misc_feature    complement(1351..1413)
                     /created_by="User"
                     /label
                     /note="Geneious type: transmembrane region"
     misc_feature    1414..>1494
                     /created_by="User"
                     /label="trimmed"
ORIGIN      
        1 atgcaactaa ggcctctcac ctccgccgta ctagccgtgt ttacggtcaa agtgttcaca
       61 tccgacgacg aggaacgtct tatggtggac gtgttccgtg gttacaactc actcatccaa
      121 cccatcagaa acgccagcga catgccaatc atcgtgaagg ttgcactgca gcttgtctta
      181 cttataaacg tagacgagaa gaatcaggtg atgcatacga atgtgtggct gacgttgaag
      241 tggcacgatt ttcaaatgcg gtggaatcca gtggactacg gtgagattag agaaatacga
      301 gttacaccgg ataaagtctg gttaccagat atcgtacttt ttaataatgc cgatggtaat
      361 tacgaggtgt cgttcatgtg taatgttgtc ataaactacc atggtgacat gctatgggta
      421 ccgccggcaa tttacaaaag ctcatgcatc atcgatgttg agttctttcc gttcgatgag
      481 caggtgtgca cattggtgtt tggttcgtgg acttataacg agaacgaaat caaacttgag
      541 ttcgagcaag ccgaatgggt ggatctgtcc gagtacgcgc cgtcttccat ttgggatgtg
      601 atggacgctc ctgcatcgtt ggtgaataag agaagccgaa ttgaattcca agtaagaatc
      661 agaaggaaaa cgctgtttta taccactgtc ctcattattc ctaccgtgct tatgacgttt
      721 ctgagtatga cggtgttttt ccttccaact gactcaggtg agaaaatgac tttaacaact
      781 tacgtattgc tttcaatcgt cgtctttctg ctcctcgttt cgaaaatcct tccaccgacg
      841 tcaagtacta tcccgctgat ggcaaaatat cttctgctca cgtttgtact caatgtgatc
      901 acgatcttgg ttacggtcat tatcatcaat gtgtatttcc gtagtccaac aacgcatcga
      961 atgccgtcat gggtgcgtgt cctttttcta cagtggatgc cactcatgat gtgtctgcaa
     1021 cgaccgaaat ctgttttccg aaatttattg gcgaaacctc gtcgaaaaac ggaggtggct
     1081 caactgcccg gggtgggaca gttcacagtc aagacggcga aacaccaccc tttctgtcct
     1141 agcgctgaca gcaggactgc cgcaatgaaa gtgataatcg atcccactgg aattcctaaa
     1201 gaccctacaa ctgcgcccta tcacccgcta tcaccagacg cactctctgc aattgatgcc
     1261 attgaatata tcacggatca tcttaaacaa gatgaagaac acaagcggta ccgcgatgat
     1321 tggaagtacg tcgccatgat catcgatcgg ctactgctgt acgtattctt tggtattact
     1381 gttggaggca catgtggaat attatttagc gcaccgtatg tcttccaagg agtcaatcag
     1441 cgagaagttc ttcagaagct catcgatttg tacaaagcag gagacagcaa gtag
//
LOCUS       Tci-unc-29.4            1494 bp    DNA     linear   UNA 07-MAR-2016
DEFINITION  Teladorsagia circumcincta nicotinic acetylcholine receptor
            non-alpha subunit 29.4 mRNA, complete cds.
ACCESSION   urn.local...ei-5uo23lp
VERSION     urn.local...ei-5uo23lp
KEYWORDS    .
SOURCE      Teladorsagia circumcincta
  ORGANISM  Teladorsagia circumcincta
            Eukaryota; Metazoa; Nematoda; Chromadorea; Rhabditida; Strongylida;
            Trichostrongyloidea; Haemonchidae; Ostertagiinae; Teladorsagia.
FEATURES             Location/Qualifiers
     misc_feature    <1..81
                     /created_by="User"
                     /label="Trimmed"
     misc_feature    complement(<1..60)
                     /created_by="User"
                     /modified_by="User"
                     /label
                     /note="Geneious type: transmembrane region"
     misc_feature    682..744
                     /created_by="User"
                     /label
                     /note="Geneious type: transmembrane region"
     misc_feature    complement(769..831)
                     /created_by="User"
                     /label
                     /note="Geneious type: transmembrane region"
     misc_feature    877..939
                     /created_by="User"
                     /label
                     /note="Geneious type: transmembrane region"
     misc_feature    991..1320
                     /created_by="User"
                     /label="trimmed"
     misc_feature    complement(1351..1413)
                     /created_by="User"
                     /label
                     /note="Geneious type: transmembrane region"
     misc_feature    1414..>1494
                     /created_by="User"
                     /label="trimmed"
ORIGIN      
        1 atgttcttcc atctgctttt ttcaactctg ttaattctcc tattcgttgg agtgcacgca
       61 tccgaagatg aggaacgtct tatggtggat gttttccgtg gctataattc actcattcaa
      121 cccatcagga acatcaccac aatgccaatc attgtaaaag tcgcactaca acttgttcta
      181 ctcattaatg ttgatgaaaa agatcaagtg atgcacacga atgtctggtt gacactgaag
      241 tggcacgact ttcaaatgag atggaatcca gttaattatg gcgaaataaa agagatgcgg
      301 gtggcaccag ataaagtgtg gttgcccgat atcgtcctgt tcaataatgc cgatggtaat
      361 tatgaggtgt cgttcatgtg taatgtcgtt ataaactatc atggagatat gttatgggta
      421 ccgccggcca tttacaaaag ttcatgcatc attgacgtgg aatttttccc tttcgacgag
      481 caagtatgca cgttggtgtt cggatcgtgg acgtacaacg aaagcgagat caaactcgag
      541 ttcgaacaag ccgaatgggt ggatctgtcc gaatacgcgc cgtcttctat ttgggatttg
      601 atggatgcgc cggcgtcgtt ggtgaacaaa cgtagtcgga ttgaatttca agtgagaatc
      661 aggcgtaaaa cgctgttcta caccatcgtt ttgatcattc ccaccgtact gatggcgttt
      721 ttgagtatgg ccgtgttttt cctgccaact gactcaggcg agaaaatgac gcttaccatt
      781 tctgtgttgc tttcaatcgt cgtcttcctc ctcctcgtat ccaaaatcct gcctcctacg
      841 tccagtacca tcccactgat ggcgaagtac ctcttgctaa cgttcgtgct caacgtgatc
      901 acaatactgg tgacagttat cattatcaat gtctacttcc gtagtccaac aacacatcga
      961 atgccggcat gggtacgcac actgttccta gagtggatgc catgcgtgat gtgtatgcaa
     1021 cggcccaaat ccgcttctcg gaagctcatg gcaagccagc agaagcgagg agtcgcccaa
     1081 ctgcctggca tcgggcagtt caccttcaat ccagctactc atcatccgtt ttgccctagc
     1141 gctgacgaaa gaaccactgt cacaactaaa gcgctgaatt cttcaattga aatccttcgc
     1201 gatcctgtca catcggtgtt tcatcctcta acacctgacg ccctattggc aattgatgcc
     1261 attgagtaca tcacagatca tctcaaaaaa gtcgaggagt acaaaatgta tcgagatgac
     1321 tggaagtacg tggccatgat cattgatcga ttgctactgt acgtattctt tgggattact
     1381 gtgggcggta cttgtggcat actgttcagt gcaccgtatg ttttccaagg cgtaaaccaa
     1441 cgcgaagtgc ttcagagact catcgagctg tacaagacaa gaggcagtag ctag
//
LOCUS       Tco-unc-29.1            1497 bp    DNA     linear   UNA 07-MAR-2016
DEFINITION  Trichostrongylus colubriformis nicotinic acetylcholine receptor
            non-alpha subunit 29.1 mRNA, complete cds.
ACCESSION   urn.local...ej-5uo23lp
VERSION     urn.local...ej-5uo23lp
KEYWORDS    .
SOURCE      Trichostrongylus colubriformis
  ORGANISM  Trichostrongylus colubriformis
            Eukaryota; Metazoa; Nematoda; Chromadorea; Rhabditida; Strongylida;
            Trichostrongyloidea; Trichostrongylidae; Trichostrongylinae;
            Trichostrongylus.
FEATURES             Location/Qualifiers
     misc_feature    <1..81
                     /created_by="User"
                     /label="Trimmed"
     misc_feature    complement(<1..60)
                     /created_by="User"
                     /modified_by="User"
                     /label
                     /note="Geneious type: transmembrane region"
     misc_feature    682..744
                     /created_by="User"
                     /label
                     /note="Geneious type: transmembrane region"
     misc_feature    complement(769..831)
                     /created_by="User"
                     /label
                     /note="Geneious type: transmembrane region"
     misc_feature    877..939
                     /created_by="User"
                     /label
                     /note="Geneious type: transmembrane region"
     misc_feature    991..1320
                     /created_by="User"
                     /label="trimmed"
     misc_feature    complement(1351..1413)
                     /created_by="User"
                     /label
                     /note="Geneious type: transmembrane region"
     misc_feature    1414..>1497
                     /created_by="User"
                     /label="trimmed"
ORIGIN      
        1 atgcatttgc agcacctttc tactttgatc gctggactca tggtagctac ggtgttcgct
       61 tctgatgacg aagaacgcct tatgatggat gtttttcgtg gctacaattc tttgattcaa
      121 ccagtgaaaa acatcagcga cactccaatc atcgtaaaga tagcacttca gctcgttctg
      181 ctcattaatg tggacgaaaa ggatcaagtg atgcatacaa acgtatggtt aacactgaaa
      241 tggcacgatt ttcaaatgcg ttggaatccg gtgaaatacg gggaaattcg acaaattcga
      301 gtgcaacctg acaaagtatg gctgcccgat atcgtcctct ttaacaacgc cgacggcaac
      361 tacgaagtat cattcatgtg taatgtagtt ataaatcatc ttggcgaaat gttatgggta
      421 ccaccggcaa tttacaaaag ctcatgtata atagatgtgg aattcttccc atttgacgaa
      481 caagtatgta cgttggtgtt tggatcgtgg acgtacaatg agaacgagat taaacttgaa
      541 ttcgaaaaag ccgaatgggt ggatctgtcc gaatatgcac cctcttcgat ttgggatgta
      601 atggacgccc ctgcatcgtt ggtgaacaaa cggagtcgga ttgaattcca agtaagaatc
      661 aggagaaaaa cccttttcta cacagttgtg ctcatcattc ctactgtact gatggctttt
      721 ctaagcatgg ccgtattctt cctgccaact gattctggtg agaaaatgac gctcacgatc
      781 tcggtactgc tttccatcgt ggttttcctg ctactggtct cgaaaattct cccaccaaca
      841 tccagtacta taccgctgat ggcaaaatac ctcctgctca cattcgtact caacgtgata
      901 accattctgg tcaccgtaat catcataaac gtctattttc gtggacccac aacacatcgt
      961 atgccaaaat gggttcgtaa gctatttctc gagtggatgc cacatgctat gtgcatgcaa
     1021 cgaccgaaat cacaagtcag aaaagcgatt gctgatcctc caaaacctga gatccatcag
     1081 ctacccggcc tgggtcattt caccatcaat cctgctgcac atcacccatt ttgtccgagt
     1141 gctgacgaaa aaactgcatc accaaaaact ctgaattgca caacagaaat ggctacaaga
     1201 gatcctcact tgtcatcata ctatcctttg tctgctgatg ctcttcgtgc tatcgacgct
     1261 attgattata tcactgatca tctgaaacat gaagaagagc ataagatgta tcgcgatgac
     1321 tggaagtacg tggccatgat catcgatcgt ctgcttctgt acgttttctt cggtatcacc
     1381 gttggtggca catgtggaat actattcagt gcaccatatg tgtttcaagg tgtcaaccaa
     1441 cgtgcagtac tcgatcgact catcgaactg tataagagtg gcggtaatcg tgattaa
//
LOCUS       Tco-unc-29.2            1503 bp    DNA     linear   UNA 07-MAR-2016
DEFINITION  Trichostrongylus colubriformis nicotinic acetylcholine receptor
            non-alpha subunit 29.2 mRNA, complete cds.
ACCESSION   urn.local...ek-5uo23lp
VERSION     urn.local...ek-5uo23lp
KEYWORDS    .
SOURCE      Trichostrongylus colubriformis
  ORGANISM  Trichostrongylus colubriformis
            Eukaryota; Metazoa; Nematoda; Chromadorea; Rhabditida; Strongylida;
            Trichostrongyloidea; Trichostrongylidae; Trichostrongylinae;
            Trichostrongylus.
FEATURES             Location/Qualifiers
     misc_feature    <1..90
                     /created_by="User"
                     /label="Trimmed"
     misc_feature    complement(<1..69)
                     /created_by="User"
                     /modified_by="User"
                     /label
                     /note="Geneious type: transmembrane region"
     misc_feature    688..750
                     /created_by="User"
                     /label
                     /note="Geneious type: transmembrane region"
     misc_feature    complement(775..837)
                     /created_by="User"
                     /label
                     /note="Geneious type: transmembrane region"
     misc_feature    883..945
                     /created_by="User"
                     /label
                     /note="Geneious type: transmembrane region"
     misc_feature    997..1326
                     /created_by="User"
                     /label="trimmed"
     misc_feature    complement(1357..1419)
                     /created_by="User"
                     /label
                     /note="Geneious type: transmembrane region"
     misc_feature    1420..>1503
                     /created_by="User"
                     /label="trimmed"
ORIGIN      
        1 atgcgcctgc gttcgctcgt attaaccccc ctcctcaata ttgttctact atttgtcaaa
       61 gtattcagct ctgaggatga agaacgcctt atggttgatg tattccgcgg atataactca
      121 cttatcccac ccatcagaaa tcttagcgat atgccactca tcgtcaaagt cgctatgcaa
      181 ttatttctcc tcatcaatgt tgcagaaaag gaccaagtga tgcatacgaa cgtatggtta
      241 acgttgaaat ggtacgactt ccagatgcga tggaacccgg tagattatgg tgaaattaga
      301 gaaatgcgca tttcacccga taaagtctgg ttgcctgata tcgtcctttt taataacgcc
      361 gacggtaact atgaggtgtc cttcatgtgt aatgtcgtga taaagtatca aggtgacatg
      421 ttatgggtac caccggcaat ttacaaaagc tcatgtatta ttgacgtaga atattttcca
      481 tttgacgaac aagtatgcac attggtgttc ggctcatgga cgtacaatga gaatgagatc
      541 aagcttgagg tggaacatga aatggcagat ctttctgagt atgagccatc ttcaatttgg
      601 gatctgattg atgctccagc acaattggtg aaaaaacgaa gtcaagttga atttcaaata
      661 agaattagac ggaagactct gttctacaca attattttga tcattcctac tgtaattatg
      721 ggaaccctga atatggccgt gttctttttg ccgacggatt caggtgaaaa gataactctc
      781 actatttcta tcatgctttc aattgtcgta ttccttttgc tggtgtcaaa aattcttcct
      841 cctacatcga gtaccattcc gctgatggca aagtatctgc tgctcacttt tgtactaaat
      901 gtgaccacta tcctaattac gattgttgtc atcaatatct atttccgtag tccatcgaca
      961 catcgtatgc cagattgggt gcgatcagtc tttatagagt ggctgccatt tctcatgtgt
     1021 atgcaacgac caaaatcggc ttctcggaaa ttgttgacga agaagaatcg cgctgttgcc
     1081 atcgctcagc tgccaggact cggacaattc actctcaatc gagaacgcca tcatccacat
     1141 tgtccgagtg ctgatgacag gacagcctca gtaaaagtaa tgaactgtgg caatgaaatc
     1201 tctaaagatc ccgagacgat aatgttctat ccactgtcat ctgatgctct tcgtgcaatt
     1261 gatgcaattg aatacattac ggaacatatt atacaggaga aaaaaagcaa aattctttgt
     1321 gaagattgga agtttgttgc aacgattatc gaccgattat tgttgtacat cttctcaggc
     1381 atcactgcgg gtggcacatg tggtatatta ttcagtgccc cgtatgtgtt tgaaggggta
     1441 aatcaacgag aagtgctcga taagctaatc aatttgtata aaaccggtgg tatccatgat
     1501 taa
//
LOCUS       Tco-unc-29.4            1494 bp    DNA     linear   UNA 07-MAR-2016
DEFINITION  Trichostrongylus colubriformis nicotinic acetylcholine receptor
            non-alpha subunit 29.4 mRNA, complete cds.
ACCESSION   urn.local...el-5uo23lq
VERSION     urn.local...el-5uo23lq
KEYWORDS    .
SOURCE      Trichostrongylus colubriformis
  ORGANISM  Trichostrongylus colubriformis
            Eukaryota; Metazoa; Nematoda; Chromadorea; Rhabditida; Strongylida;
            Trichostrongyloidea; Trichostrongylidae; Trichostrongylinae;
            Trichostrongylus.
FEATURES             Location/Qualifiers
     misc_feature    <1..81
                     /created_by="User"
                     /label="Trimmed"
     misc_feature    complement(<1..60)
                     /created_by="User"
                     /modified_by="User"
                     /label
                     /note="Geneious type: transmembrane region"
     misc_feature    682..744
                     /created_by="User"
                     /label
                     /note="Geneious type: transmembrane region"
     misc_feature    complement(769..831)
                     /created_by="User"
                     /label
                     /note="Geneious type: transmembrane region"
     misc_feature    877..939
                     /created_by="User"
                     /label
                     /note="Geneious type: transmembrane region"
     misc_feature    991..1320
                     /created_by="User"
                     /label="trimmed"
     misc_feature    complement(1351..1413)
                     /created_by="User"
                     /label
                     /note="Geneious type: transmembrane region"
     misc_feature    1414..>1494
                     /created_by="User"
                     /label="trimmed"
ORIGIN      
        1 atgcttctca atctactcct tccaacttta cttgcgttcc tgctagttcg agtacacacg
       61 tcggaagatg aggaacgtct catggtggat gtcttccgtg gctacaattc actcattcag
      121 ccggtcagaa atctcaccac aatgccaatc attgtgaaag tcgctctaca actcgtgctt
      181 cttatcaatg ttgatgaaaa ggatcaagtg atgcacacca acgtttggct gacattgaag
      241 tggcacgatt tccaaatgcg gtggaatccg gtgagttacg gtgagatcaa ggagatgcga
      301 gtagcaccgg ataaagtatg gttacctgat attgtcttgt ttaacaacgc agatggtaat
      361 tatgaggtat cgtttatgtg taatgtggtc ataaaccatc atggcgatat gctttgggta
      421 cctccggcca tctacaaaag ttcctgcatc atcgacgtgg aatttttccc attcgacgag
      481 caggtgtgta cgttggtgtt tggttcatgg acatacaatg aaagcgagat aaagctcgaa
      541 tttgagcagg ccgaatgggt ggatctgtcc gagtatgcgc catcttctat ttgggatttg
      601 atggatgcac cggcatcatt ggtgaacaaa cgtagtcgta tcgaatttca agtgagaatc
      661 aggcggaaga cattgttcta cacgatcgtc ctgatcattc ccacagttct gatggcgttc
      721 cttagcatgg ccgtattttt cttaccgact gactcagggg agaaaatgac actgacaatc
      781 tccgtccttc tgtctattgt cgtcttcctg ttgctcgtat ctaaaattct cccacccaca
      841 tccagcacta ttcctctgat ggcgaagtac cttctgctca cattcgtgct caatgtgatc
      901 accattctgg taacagttat catcattaat gtgtatttcc gtagtccaac aacccatcgt
      961 atgccggcat gggtacgtgt cctatttctt gagtggatgc catgcgtgat gtgtatgcaa
     1021 cggccaaaat ccgcttctcg gaaacttatg gccagtcagc aaaaaagagg agtggcccaa
     1081 ctacccggta tcggacaatt caccttcaat ccagccacac atcatccgtt ctgtcctagt
     1141 gctgatgcca ggaccgcagt cacaacgaag gccctcaatt ccgacatcga aatcctccga
     1201 gaccctgcaa cgtcgatctt tcatccattg acacctgatg ctttattagc tatagatgcc
     1261 atcgagtaca ttacggatca tctcaagaag gtcgaggaat acaaaatgta tcgagacgac
     1321 tggaagtacg tggccatgat tatcgatcga ttattactgt atgtgttctt tggtattact
     1381 gtaggtggca catgtggtat attgttcagt gcaccgtatg ttttccaagg tgtgaatcaa
     1441 cgagaagtac ttcaaagact catcgaattg tacaagacag gaggcagtat ctag
//
LOCUS       Tzc-unc-29              1458 bp    DNA     linear   UNA 07-MAR-2016
DEFINITION  .
ACCESSION   urn.local...ew-5uo23lq
VERSION     urn.local...ew-5uo23lq
KEYWORDS    .
SOURCE      
  ORGANISM  
            .
FEATURES             Location/Qualifiers
     misc_feature    <1..30
                     /created_by="User"
                     /label="Trimmed"
     misc_feature    complement(<1..9)
                     /created_by="User"
                     /modified_by="User"
                     /label
                     /note="Geneious type: transmembrane region"
     misc_feature    631..693
                     /created_by="User"
                     /label
                     /note="Geneious type: transmembrane region"
     misc_feature    complement(718..780)
                     /created_by="User"
                     /label
                     /note="Geneious type: transmembrane region"
     misc_feature    826..888
                     /created_by="User"
                     /label
                     /note="Geneious type: transmembrane region"
     misc_feature    940..1284
                     /created_by="User"
                     /label="trimmed"
     misc_feature    complement(1315..1377)
                     /created_by="User"
                     /label
                     /note="Geneious type: transmembrane region"
     misc_feature    1378..>1458
                     /created_by="User"
                     /label="trimmed"
ORIGIN      
        1 ntgctgtgct cggatgaaga agagcgtttg atggtagatg tgtttaaggg atacaattcg
       61 cttattcaac ctgttcgaaa tctgaacgat actccaataa tcgtgaaaat agctttgcaa
      121 ttagtactac tcatcaacgt tgatgaaaaa gatcaagtga tgcacacaaa tgtgtggcta
      181 actttgaaat ggcatgattt tcaaatgcgt tggaatccag tagattacgg ggaaattcaa
      241 aatattcgag ttgcgccaga caaagtttgg ttaccagata ttgtcctatt caataatgct
      301 gatggcaact atgaagtatc atttatgtgc aatgttgtta ttaattacaa aggtgatatg
      361 ctgtgggtgc caccagcaat ttataaaagt tcttgtatta ttgacgtaga atttttccct
      421 ttcgatgaac aaacttgtca tttaatcttc gggtcatgga cgtataatga gaatgagatc
      481 aaattagaat tcgagcaagc agaatgggtc gatttgtctg aatatgctcc aagttctatc
      541 tgggatgtca tggatgcacc agccgctttg gtaaataaac gttcaagaat cgaatttcaa
      601 gttagaataa ggagaaaaac tttattttat acagttgtac taataattcc cacagtacta
      661 atggcgtttt taagcatggc agtttttttc cttccaactg attcaggtga gaaaatgacc
      721 ctaaccatat ctgtattact ttcaattgtt gtttttctac tacttgtatc aaaaattttg
      781 ccaccgacct catcaacaat cccattaatg gccaaatact tactgctcac ttttgtgctc
      841 aacgtaatta ctatacttgt tactgttatt ataataaaca tttattttcg tgggccaacc
      901 actcatcgaa tgccaaaatg ggttcgaact gtttttttgc aaatgatgcc taaattgcta
      961 tgcatgcaaa gaccgaagac atcactgaga aatatgtctg agaaaaatgg accttctgtg
     1021 atggcagtaa ctccgagaag tagtaccgat ttcaaactta atccatccat acatcatcca
     1081 ctctgtccat ctcttgatat agacagcaaa caaacgcctt caatcgaatt aactcatgtt
     1141 ggcacaatgc aacaattgga aagagatcct acaacaagtg cctattatcc gcttagttca
     1201 gatgccttac gtgccattga cgccattgag tacatcacaa atcacctaaa acaagatgaa
     1261 gaatataaaa tgtaccgcga tgactggaag tatgtagcga tgatcatcga cagattgtta
     1321 ttatacgtat tctttggtat tactctaggt ggtacctgtg gtattttatt ttccgcacca
     1381 tatgtctttc aaggtgttga tcaacgagct gagttgcaac gccttataca tttgtacaaa
     1441 aatggcggtg aaacataa
//
